# Supplementary material for: (+)-Chlorido[(1,2,3,4-η;κP 2′)-2′-diphenyl­phosphanyl-2-diphenyl­phosphoryl-1,1′-binaphth­yl]rhodium(I) methanol monosolvate
Source: Acta Crystallogr Sect E Struct Rep Online. 2012 Feb 10;68(Pt 3):m259. doi: 10.1107/S1600536812003418 (PMC3297224; doi:10.1107/S1600536812003418)
Supplement: Supplementary file 1 [file e-68-0m259-sup1.cif]

##############################################################################
#                                                                            #
# This CIF contains the data in a paper accepted for publication in          #
# Acta Crystallographica Section E. It conforms to the requirements of       #
# Notes for Authors for Acta Crystallographica Section E, and has been       #
# peer reviewed under the auspices of the IUCr Commission on Journals.       #
#                                                                            #
# Full details of the Crystallographic Information File format               #
# are given in the paper "The Crystallographic Information File (CIF):       #
# a New Standard Archive File for Crystallography" by S. R. Hall, F. H.      #
# Allen and I. D. Brown [Acta Cryst. (1991), A47, 655-685].                  #
#                                                                            #
# The current version of the core CIF dictionary is obtainable from          #
# ftp://ftp.iucr.org/pub/cif_core.dic.                                       #
#                                                                            #
# Software is freely available for graphical display of the structure(s)     #
# in this CIF. For information consult the CIF software page                 #
# http://www.iucr.org/resources/cif/software.                                #
#                                                                            #
# This file may be used for bona fide research purposes within the           #
# scientific community so long as proper attribution is given to the journal # 
# article from which it was obtained.                                        #
#                                                                            #
##############################################################################
data_I
_audit_creation_method     SHELXL-97
_chemical_name_systematic
;
(+)-Chlorido[(1,2,3,4-\h;\k<i>P</i>^2'^)-2'-diphenylphosphanyl-2-
diphenylphosphoryl-1,1'-binaphthyl]rhodium(I) methanol monosolvate
;
_chemical_name_common     ?
_chemical_formula_moiety     'C44 H32 Cl O P2 Rh, C H4 O'
_chemical_formula_sum     'C45 H36 Cl O2 P2 Rh'
_chemical_formula_iupac     '[Rh Cl (C44 H32 O P2)], C H4 O'
_chemical_formula_weight     809.04
_chemical_melting_point     ?
_symmetry_cell_setting     triclinic
_symmetry_space_group_name_H-M     'P 1'
_symmetry_space_group_name_Hall     'P 1'
loop_
    _symmetry_equiv_pos_as_xyz
    'x, y, z'
_cell_length_a     9.2108(18)
_cell_length_b     9.7453(19)
_cell_length_c     11.354(2)
_cell_angle_alpha     103.01(3)
_cell_angle_beta     104.59(3)
_cell_angle_gamma     105.09(3)
_cell_volume     905.0(4)
_cell_formula_units_Z     1
_cell_measurement_reflns_used     11752
_cell_measurement_theta_min     1.95
_cell_measurement_theta_max     26.06
_cell_measurement_temperature     200(2)
_exptl_crystal_description     'prism'
_exptl_crystal_colour     'deep-purple'
_exptl_crystal_size_max     0.20
_exptl_crystal_size_mid     0.15
_exptl_crystal_size_min     0.15
_exptl_crystal_density_diffrn     1.485
_exptl_crystal_density_meas     ?
_exptl_crystal_density_method     'not measured'
_exptl_crystal_F_000     414
_exptl_absorpt_coefficient_mu     0.673
_exptl_absorpt_correction_type     numerical
_exptl_absorpt_process_details     '(X-SHAPE and X-RED; Stoe & Cie, 2002)'
_exptl_absorpt_correction_T_min     0.7874
_exptl_absorpt_correction_T_max     0.9534
_diffrn_ambient_temperature     200(2)
_diffrn_radiation_type     'Mo K\a'
_diffrn_radiation_wavelength     0.71073
_diffrn_radiation_monochromator     'graphite'
_diffrn_measurement_device_type     'Stoe IPDS-2'
_diffrn_measurement_method     '\w scans'
_diffrn_detector_area_resol_mean     6.67
_diffrn_reflns_number     10887
_diffrn_reflns_av_R_equivalents     0.0245
_diffrn_reflns_av_sigmaI/netI     0.0627
_diffrn_reflns_theta_min     1.95
_diffrn_reflns_theta_max     25.59
_diffrn_reflns_theta_full     25.59
_diffrn_measured_fraction_theta_max     0.998
_diffrn_measured_fraction_theta_full     0.998
_diffrn_reflns_limit_h_min     -11
_diffrn_reflns_limit_h_max     11
_diffrn_reflns_limit_k_min     -11
_diffrn_reflns_limit_k_max     11
_diffrn_reflns_limit_l_min     -12
_diffrn_reflns_limit_l_max     13
_refine_special_details
;
Refinement of <i>F</i>^2^ against ALL reflections. The weighted <i>R</i>-factor
<i>wR</i> and goodness of fit <i>S</i> are based on <i>F</i>^2^, conventional
<i>R</i>-factors <i>R</i> are based on <i>F</i>, with <i>F</i> set to zero for
negative <i>F</i>^2^. The threshold expression of <i>F</i>^2^ >
\s(<i>F</i>^2^) is used only for calculating <i>R</i>-factors(gt) <i>etc</i>.
and is not relevant to the choice of reflections for refinement.
<i>R</i>-factors based on <i>F</i>^2^ are statistically about twice as large
as those based on <i>F</i>, and <i>R</i>- factors based on ALL data will be
even larger.
;
_reflns_number_total     6247
_reflns_number_gt     5695
_reflns_threshold_expression     I>2\s(I)
_refine_ls_structure_factor_coef     Fsqd
_refine_ls_matrix_type     full
_refine_ls_R_factor_all     0.0305
_refine_ls_R_factor_gt     0.0266
_refine_ls_wR_factor_gt     0.0428
_refine_ls_wR_factor_ref     0.0432
_refine_ls_goodness_of_fit_ref     0.955
_refine_ls_restrained_S_all     0.955
_refine_ls_number_reflns     6247
_refine_ls_number_parameters     462
_refine_ls_number_restraints     3
_refine_ls_hydrogen_treatment     constr
_refine_ls_weighting_scheme     calc
_refine_ls_weighting_details
                 'calc w=1/[\s^2^(Fo^2^)+(0.0060P)^2^] where P=(Fo^2^+2Fc^2^)/3'
_atom_sites_solution_hydrogens     geom
_atom_sites_solution_primary     direct
_atom_sites_solution_secondary     difmap
_refine_ls_shift/su_max     0.001
_refine_ls_shift/su_mean     0.000
_refine_diff_density_max     0.641
_refine_diff_density_min     -0.340
_refine_ls_extinction_method     none
_refine_ls_extinction_coef     ?
_refine_ls_abs_structure_details     'Flack (1983), 2858 Friedel pairs'
_refine_ls_abs_structure_Flack     -0.012(17)
loop_
    _atom_type_symbol
    _atom_type_description
    _atom_type_scat_dispersion_real
    _atom_type_scat_dispersion_imag
    _atom_type_scat_source
    'C' 'C' 0.0033 0.0016
                         'International Tables Vol C Tables 4.2.6.8 and 6.1.1.4'
    'H' 'H' 0.0000 0.0000
                         'International Tables Vol C Tables 4.2.6.8 and 6.1.1.4'
    'O' 'O' 0.0106 0.0060
                         'International Tables Vol C Tables 4.2.6.8 and 6.1.1.4'
    'P' 'P' 0.1023 0.0942
                         'International Tables Vol C Tables 4.2.6.8 and 6.1.1.4'
    'Cl' 'Cl' 0.1484 0.1585
                         'International Tables Vol C Tables 4.2.6.8 and 6.1.1.4'
    'Rh' 'Rh' -1.1178 0.9187
                         'International Tables Vol C Tables 4.2.6.8 and 6.1.1.4'
_computing_data_collection     'X-AREA (Stoe & Cie, 2002)'
_computing_cell_refinement     'X-AREA (Stoe & Cie, 2002)'
_computing_data_reduction     'X-RED (Stoe & Cie, 2002)'
_computing_structure_solution     'SHELXS97 (Sheldrick, 2008)'
_computing_structure_refinement     'SHELXL97 (Sheldrick, 2008)'
_computing_molecular_graphics     'SHELXTL (Sheldrick, 2008)'
_computing_publication_material     'SHELXTL (Sheldrick, 2008)'
loop_
    _atom_site_type_symbol
    _atom_site_label
    _atom_site_fract_x
    _atom_site_fract_y
    _atom_site_fract_z
    _atom_site_U_iso_or_equiv
    _atom_site_adp_type
    _atom_site_calc_flag
    _atom_site_refinement_flags
    _atom_site_occupancy
    _atom_site_symmetry_multiplicity
    _atom_site_disorder_assembly
    _atom_site_disorder_group
    Rh Rh1 0.25876(2) 0.03654(2) 0.95095(2) 0.01981(8) Uani d . 1 1 . .
    Cl Cl1 0.46974(12) 0.12625(12) 1.14224(10) 0.0319(3) Uani d . 1 1 . .
    P P1 0.14437(10) -0.16409(9) 0.63082(8) 0.0219(2) Uani d . 1 1 . .
    P P2 0.32439(10) 0.24664(9) 0.90464(8) 0.0199(2) Uani d . 1 1 . .
    O O1 0.2049(3) -0.0336(2) 0.5902(2) 0.0281(6) Uani d . 1 1 . .
    C C1 0.1016(4) -0.1239(3) 0.7790(3) 0.0189(7) Uani d . 1 1 . .
    C C2 0.1186(4) -0.2141(3) 0.8623(3) 0.0236(8) Uani d . 1 1 . .
    H H2A 0.1757 -0.2850 0.8491 0.028 Uiso calc R 1 1 . .
    C C3 0.0725(4) -0.1886(4) 0.9697(4) 0.0292(9) Uani d . 1 1 . .
    H H3A 0.1113 -0.2306 1.0371 0.035 Uiso calc R 1 1 . .
    C C4 -0.0324(4) -0.1050(4) 0.9852(3) 0.0249(8) Uani d . 1 1 . .
    C C5 -0.1039(4) -0.1040(4) 1.0803(3) 0.0336(9) Uani d . 1 1 . .
    H H5A -0.0847 -0.1601 1.1351 0.040 Uiso calc R 1 1 . .
    C C6 -0.2012(5) -0.0219(4) 1.0936(4) 0.0363(10) Uani d . 1 1 . .
    H H6A -0.2492 -0.0228 1.1564 0.044 Uiso calc R 1 1 . .
    C C7 -0.2288(5) 0.0639(4) 1.0122(4) 0.0367(10) Uani d . 1 1 . .
    H H7A -0.2960 0.1193 1.0208 0.044 Uiso calc R 1 1 . .
    C C8 -0.1578(4) 0.0671(4) 0.9199(3) 0.0283(9) Uani d . 1 1 . .
    H H8A -0.1757 0.1260 0.8674 0.034 Uiso calc R 1 1 . .
    C C9 -0.0591(4) -0.0169(3) 0.9041(3) 0.0207(7) Uani d . 1 1 . .
    C C10 0.0330(4) -0.0075(4) 0.8172(3) 0.0189(8) Uani d . 1 1 . .
    C C11 0.0256(4) 0.0962(3) 0.7374(3) 0.0164(7) Uani d . 1 1 . .
    C C12 -0.1123(4) 0.0643(3) 0.6309(3) 0.0197(7) Uani d . 1 1 . .
    C C13 -0.2527(4) -0.0571(3) 0.5984(3) 0.0241(8) Uani d . 1 1 . .
    H H13A -0.2582 -0.1197 0.6492 0.029 Uiso calc R 1 1 . .
    C C14 -0.3792(4) -0.0848(4) 0.4955(4) 0.0309(10) Uani d . 1 1 . .
    H H14A -0.4715 -0.1644 0.4779 0.037 Uiso calc R 1 1 . .
    C C15 -0.3747(4) 0.0046(4) 0.4137(4) 0.0301(9) Uani d . 1 1 . .
    H H15A -0.4623 -0.0164 0.3419 0.036 Uiso calc R 1 1 . .
    C C16 -0.2399(4) 0.1223(4) 0.4416(3) 0.0258(8) Uani d . 1 1 . .
    H H16A -0.2358 0.1808 0.3874 0.031 Uiso calc R 1 1 . .
    C C17 -0.1071(4) 0.1572(4) 0.5501(3) 0.0205(8) Uani d . 1 1 . .
    C C18 0.0318(4) 0.2832(4) 0.5834(3) 0.0244(8) Uani d . 1 1 . .
    H H18A 0.0354 0.3449 0.5318 0.029 Uiso calc R 1 1 . .
    C C19 0.1596(4) 0.3155(4) 0.6888(3) 0.0225(8) Uani d . 1 1 . .
    H H19A 0.2481 0.4002 0.7103 0.027 Uiso calc R 1 1 . .
    C C20 0.1577(4) 0.2200(3) 0.7659(3) 0.0191(8) Uani d . 1 1 . .
    C C21 0.2821(4) -0.2656(3) 0.6483(3) 0.0235(8) Uani d . 1 1 . .
    C C22 0.4175(4) -0.2152(4) 0.7585(4) 0.0309(9) Uani d . 1 1 . .
    H H22A 0.4307 -0.1352 0.8276 0.037 Uiso calc R 1 1 . .
    C C23 0.5305(4) -0.2846(4) 0.7637(4) 0.0356(10) Uani d . 1 1 . .
    H H23A 0.6184 -0.2533 0.8374 0.043 Uiso calc R 1 1 . .
    C C24 0.5138(5) -0.3997(4) 0.6605(4) 0.0390(10) Uani d . 1 1 . .
    H H24A 0.5908 -0.4457 0.6645 0.047 Uiso calc R 1 1 . .
    C C25 0.3842(5) -0.4474(4) 0.5513(4) 0.0359(10) Uani d . 1 1 . .
    H H25A 0.3744 -0.5243 0.4812 0.043 Uiso calc R 1 1 . .
    C C26 0.2686(4) -0.3814(4) 0.5457(4) 0.0288(9) Uani d . 1 1 . .
    H H26A 0.1803 -0.4151 0.4719 0.035 Uiso calc R 1 1 . .
    C C27 -0.0417(4) -0.2920(4) 0.5157(3) 0.0256(8) Uani d . 1 1 . .
    C C28 -0.1017(5) -0.2603(4) 0.4042(4) 0.0356(10) Uani d . 1 1 . .
    H H28A -0.0433 -0.1762 0.3897 0.043 Uiso calc R 1 1 . .
    C C29 -0.2464(5) -0.3512(5) 0.3147(4) 0.0460(12) Uani d . 1 1 . .
    H H29A -0.2854 -0.3280 0.2405 0.055 Uiso calc R 1 1 . .
    C C30 -0.3323(6) -0.4749(5) 0.3347(5) 0.0437(13) Uani d . 1 1 . .
    H H30A -0.4298 -0.5369 0.2739 0.052 Uiso calc R 1 1 . .
    C C31 -0.2753(4) -0.5080(4) 0.4443(4) 0.0382(10) Uani d . 1 1 . .
    H H31A -0.3348 -0.5925 0.4577 0.046 Uiso calc R 1 1 . .
    C C32 -0.1311(6) -0.4182(5) 0.5349(5) 0.0293(10) Uani d . 1 1 . .
    H H32A -0.0936 -0.4420 0.6090 0.035 Uiso calc R 1 1 . .
    C C33 0.5078(4) 0.3083(3) 0.8705(3) 0.0224(8) Uani d . 1 1 . .
    C C34 0.5148(4) 0.2566(4) 0.7479(3) 0.0264(8) Uani d . 1 1 . .
    H H34A 0.4225 0.1944 0.6812 0.032 Uiso calc R 1 1 . .
    C C35 0.6569(4) 0.2968(4) 0.7248(4) 0.0336(9) Uani d . 1 1 . .
    H H35A 0.6600 0.2618 0.6426 0.040 Uiso calc R 1 1 . .
    C C36 0.7940(4) 0.3881(4) 0.8220(4) 0.0367(10) Uani d . 1 1 . .
    H H36A 0.8892 0.4168 0.8051 0.044 Uiso calc R 1 1 . .
    C C37 0.7910(4) 0.4376(4) 0.9452(4) 0.0393(10) Uani d . 1 1 . .
    H H37A 0.8845 0.4980 1.0115 0.047 Uiso calc R 1 1 . .
    C C38 0.6493(4) 0.3974(4) 0.9693(4) 0.0301(9) Uani d . 1 1 . .
    H H38A 0.6479 0.4301 1.0524 0.036 Uiso calc R 1 1 . .
    C C39 0.3227(4) 0.4097(4) 1.0203(3) 0.0241(8) Uani d . 1 1 . .
    C C40 0.3914(4) 0.5553(4) 1.0213(4) 0.0300(10) Uani d . 1 1 . .
    H H40A 0.4484 0.5721 0.9660 0.036 Uiso calc R 1 1 . .
    C C41 0.3764(5) 0.6748(4) 1.1029(4) 0.0405(11) Uani d . 1 1 . .
    H H41A 0.4242 0.7716 1.1032 0.049 Uiso calc R 1 1 . .
    C C42 0.2902(5) 0.6505(5) 1.1843(4) 0.0441(11) Uani d . 1 1 . .
    H H42A 0.2784 0.7308 1.2388 0.053 Uiso calc R 1 1 . .
    C C43 0.2222(5) 0.5080(5) 1.1844(4) 0.0393(10) Uani d . 1 1 . .
    H H43A 0.1655 0.4920 1.2401 0.047 Uiso calc R 1 1 . .
    C C44 0.2370(4) 0.3867(4) 1.1023(3) 0.0309(9) Uani d . 1 1 . .
    H H44A 0.1892 0.2902 1.1027 0.037 Uiso calc R 1 1 . .
    O O51 0.2263(4) 0.9663(3) 0.3525(3) 0.0569(9) Uani d . 1 1 . .
    H H51 0.2201 0.9544 0.4206 0.085 Uiso calc R 1 1 . .
    C C51 0.2415(6) 1.1147(5) 0.3574(5) 0.0596(13) Uani d . 1 1 . .
    H H51A 0.1561 1.1392 0.3809 0.089 Uiso calc R 1 1 . .
    H H51B 0.2373 1.1259 0.2749 0.089 Uiso calc R 1 1 . .
    H H51C 0.3416 1.1805 0.4198 0.089 Uiso calc R 1 1 . .
loop_
    _atom_site_aniso_label
    _atom_site_aniso_U_11
    _atom_site_aniso_U_22
    _atom_site_aniso_U_33
    _atom_site_aniso_U_12
    _atom_site_aniso_U_13
    _atom_site_aniso_U_23
    Rh1 0.01928(16) 0.02279(17) 0.01809(17) 0.00796(13) 0.00489(13) 0.00812(14)
    Cl1 0.0259(6) 0.0422(7) 0.0227(6) 0.0104(5) 0.0018(5) 0.0090(5)
    P1 0.0221(5) 0.0203(5) 0.0204(5) 0.0060(4) 0.0058(4) 0.0039(4)
    P2 0.0187(5) 0.0211(5) 0.0187(5) 0.0054(4) 0.0056(4) 0.0062(4)
    O1 0.0376(16) 0.0261(13) 0.0225(14) 0.0095(11) 0.0137(12) 0.0082(11)
    C1 0.0158(17) 0.0167(16) 0.0225(19) 0.0052(14) 0.0036(15) 0.0064(15)
    C2 0.0217(18) 0.0262(18) 0.0247(19) 0.0104(15) 0.0068(16) 0.0097(16)
    C3 0.022(2) 0.035(2) 0.038(2) 0.0124(17) 0.0086(18) 0.0215(19)
    C4 0.0192(18) 0.0296(19) 0.0248(19) 0.0061(15) 0.0059(15) 0.0103(16)
    C5 0.036(2) 0.041(2) 0.032(2) 0.0128(18) 0.0149(18) 0.0230(19)
    C6 0.040(3) 0.050(3) 0.026(2) 0.016(2) 0.020(2) 0.015(2)
    C7 0.037(2) 0.040(2) 0.042(2) 0.019(2) 0.021(2) 0.013(2)
    C8 0.031(2) 0.031(2) 0.029(2) 0.0137(18) 0.0132(18) 0.0128(18)
    C9 0.0167(17) 0.0191(17) 0.0219(18) 0.0014(14) 0.0050(14) 0.0050(15)
    C10 0.0148(18) 0.0172(18) 0.019(2) 0.0053(14) 0.0010(16) 0.0006(16)
    C11 0.0179(17) 0.0172(16) 0.0181(18) 0.0087(14) 0.0088(15) 0.0063(14)
    C12 0.0195(18) 0.0215(18) 0.0186(18) 0.0093(14) 0.0078(15) 0.0029(15)
    C13 0.025(2) 0.0230(18) 0.026(2) 0.0064(15) 0.0087(16) 0.0114(16)
    C14 0.019(2) 0.031(2) 0.032(2) 0.0007(17) 0.0008(18) 0.0088(19)
    C15 0.026(2) 0.034(2) 0.026(2) 0.0121(17) 0.0004(17) 0.0100(18)
    C16 0.033(2) 0.029(2) 0.0194(19) 0.0134(18) 0.0079(16) 0.0117(16)
    C17 0.0237(19) 0.0197(18) 0.0209(19) 0.0119(15) 0.0084(15) 0.0052(15)
    C18 0.029(2) 0.0243(19) 0.028(2) 0.0138(16) 0.0117(17) 0.0158(17)
    C19 0.0190(19) 0.0221(19) 0.026(2) 0.0045(15) 0.0079(16) 0.0085(16)
    C20 0.0203(19) 0.0171(17) 0.0202(19) 0.0087(14) 0.0081(15) 0.0018(15)
    C21 0.0221(19) 0.0210(18) 0.026(2) 0.0038(15) 0.0100(16) 0.0067(16)
    C22 0.0217(19) 0.035(2) 0.034(2) 0.0069(16) 0.0095(17) 0.0089(18)
    C23 0.026(2) 0.039(2) 0.046(3) 0.0122(18) 0.0128(19) 0.019(2)
    C24 0.038(2) 0.035(2) 0.065(3) 0.0228(18) 0.030(2) 0.028(2)
    C25 0.044(3) 0.024(2) 0.046(2) 0.0133(18) 0.025(2) 0.0080(19)
    C26 0.031(2) 0.027(2) 0.032(2) 0.0100(16) 0.0146(18) 0.0097(17)
    C27 0.026(2) 0.0245(19) 0.025(2) 0.0111(16) 0.0074(16) 0.0036(16)
    C28 0.036(2) 0.037(2) 0.027(2) 0.0082(19) 0.0062(19) 0.0086(19)
    C29 0.042(3) 0.055(3) 0.027(2) 0.013(2) -0.002(2) 0.006(2)
    C30 0.031(3) 0.044(3) 0.037(3) 0.005(2) 0.000(2) -0.004(2)
    C31 0.028(3) 0.028(2) 0.047(3) -0.0001(18) 0.010(2) 0.004(2)
    C32 0.026(2) 0.028(2) 0.031(2) 0.0075(16) 0.0090(18) 0.0063(18)
    C33 0.0243(19) 0.0188(17) 0.0232(19) 0.0074(15) 0.0048(16) 0.0080(15)
    C34 0.023(2) 0.029(2) 0.025(2) 0.0082(16) 0.0068(16) 0.0059(17)
    C35 0.038(2) 0.038(2) 0.038(2) 0.0188(19) 0.022(2) 0.0191(19)
    C36 0.025(2) 0.038(2) 0.063(3) 0.0137(18) 0.028(2) 0.026(2)
    C37 0.021(2) 0.036(2) 0.048(3) 0.0032(17) 0.0034(19) 0.007(2)
    C38 0.024(2) 0.030(2) 0.031(2) 0.0036(17) 0.0105(17) 0.0061(17)
    C39 0.0214(18) 0.0278(19) 0.0184(18) 0.0089(15) 0.0014(15) 0.0032(15)
    C40 0.028(2) 0.026(2) 0.031(2) 0.0091(17) 0.0036(17) 0.0072(19)
    C41 0.041(3) 0.029(2) 0.039(3) 0.0150(19) -0.002(2) 0.001(2)
    C42 0.044(3) 0.045(3) 0.030(2) 0.027(2) -0.003(2) -0.008(2)
    C43 0.041(2) 0.052(3) 0.024(2) 0.023(2) 0.0105(19) 0.002(2)
    C44 0.030(2) 0.033(2) 0.026(2) 0.0101(17) 0.0053(17) 0.0076(18)
    O51 0.075(2) 0.058(2) 0.0428(19) 0.0185(17) 0.0309(19) 0.0154(16)
    C51 0.083(4) 0.056(3) 0.054(3) 0.026(3) 0.039(3) 0.022(3)
_geom_special_details
;
All e.s.d.'s (except the e.s.d. in the dihedral angle between two l.s. planes)
are estimated using the full covariance matrix. The cell e.s.d.'s are taken
into account individually in the estimation of e.s.d.'s in distances, angles
and torsion angles; correlations between e.s.d.'s in cell parameters are only
used when they are defined by crystal symmetry. An approximate (isotropic)
treatment of cell e.s.d.'s is used for estimating e.s.d.'s involving l.s.
planes.
;
loop_
    _geom_bond_atom_site_label_1
    _geom_bond_atom_site_label_2
    _geom_bond_site_symmetry_2
    _geom_bond_distance
    _geom_bond_publ_flag
    Rh1 C1 . 2.092(3) ?
    Rh1 C10 . 2.113(3) ?
    Rh1 P2 . 2.1988(10) ?
    Rh1 C2 . 2.289(3) ?
    Rh1 Cl1 . 2.3222(15) ?
    Rh1 C3 . 2.497(3) ?
    P1 O1 . 1.471(2) ?
    P1 C27 . 1.796(4) ?
    P1 C21 . 1.800(4) ?
    P1 C1 . 1.804(3) ?
    P2 C33 . 1.809(4) ?
    P2 C20 . 1.815(3) ?
    P2 C39 . 1.826(4) ?
    C1 C2 . 1.437(4) ?
    C1 C10 . 1.470(5) ?
    C2 C3 . 1.381(5) ?
    C2 H2A . 0.9800 ?
    C3 C4 . 1.435(5) ?
    C3 H3A . 0.9800 ?
    C4 C5 . 1.399(5) ?
    C4 C9 . 1.413(4) ?
    C5 C6 . 1.362(5) ?
    C5 H5A . 0.9300 ?
    C6 C7 . 1.399(5) ?
    C6 H6A . 0.9300 ?
    C7 C8 . 1.370(5) ?
    C7 H7A . 0.9300 ?
    C8 C9 . 1.390(5) ?
    C8 H8A . 0.9300 ?
    C9 C10 . 1.457(5) ?
    C10 C11 . 1.505(4) ?
    C11 C20 . 1.379(4) ?
    C11 C12 . 1.422(4) ?
    C12 C13 . 1.405(4) ?
    C12 C17 . 1.428(4) ?
    C13 C14 . 1.343(5) ?
    C13 H13A . 0.9300 ?
    C14 C15 . 1.410(5) ?
    C14 H14A . 0.9300 ?
    C15 C16 . 1.362(5) ?
    C15 H15A . 0.9300 ?
    C16 C17 . 1.401(4) ?
    C16 H16A . 0.9300 ?
    C17 C18 . 1.420(5) ?
    C18 C19 . 1.359(4) ?
    C18 H18A . 0.9300 ?
    C19 C20 . 1.413(4) ?
    C19 H19A . 0.9300 ?
    C21 C26 . 1.381(5) ?
    C21 C22 . 1.408(4) ?
    C22 C23 . 1.377(5) ?
    C22 H22A . 0.9300 ?
    C23 C24 . 1.372(5) ?
    C23 H23A . 0.9300 ?
    C24 C25 . 1.372(5) ?
    C24 H24A . 0.9300 ?
    C25 C26 . 1.376(5) ?
    C25 H25A . 0.9300 ?
    C26 H26A . 0.9300 ?
    C27 C28 . 1.384(5) ?
    C27 C32 . 1.386(5) ?
    C28 C29 . 1.376(5) ?
    C28 H28A . 0.9300 ?
    C29 C30 . 1.360(6) ?
    C29 H29A . 0.9300 ?
    C30 C31 . 1.367(6) ?
    C30 H30A . 0.9300 ?
    C31 C32 . 1.374(6) ?
    C31 H31A . 0.9300 ?
    C32 H32A . 0.9300 ?
    C33 C34 . 1.393(5) ?
    C33 C38 . 1.395(5) ?
    C34 C35 . 1.374(5) ?
    C34 H34A . 0.9300 ?
    C35 C36 . 1.369(5) ?
    C35 H35A . 0.9300 ?
    C36 C37 . 1.383(5) ?
    C36 H36A . 0.9300 ?
    C37 C38 . 1.376(5) ?
    C37 H37A . 0.9300 ?
    C38 H38A . 0.9300 ?
    C39 C44 . 1.383(5) ?
    C39 C40 . 1.391(4) ?
    C40 C41 . 1.377(5) ?
    C40 H40A . 0.9300 ?
    C41 C42 . 1.383(6) ?
    C41 H41A . 0.9300 ?
    C42 C43 . 1.367(5) ?
    C42 H42A . 0.9300 ?
    C43 C44 . 1.392(5) ?
    C43 H43A . 0.9300 ?
    C44 H44A . 0.9300 ?
    O51 C51 . 1.403(5) ?
    O51 H51 . 0.8200 ?
    C51 H51A . 0.9600 ?
    C51 H51B . 0.9600 ?
    C51 H51C . 0.9600 ?
loop_
    _geom_angle_atom_site_label_1
    _geom_angle_atom_site_label_2
    _geom_angle_atom_site_label_3
    _geom_angle_site_symmetry_1
    _geom_angle_site_symmetry_3
    _geom_angle
    _geom_angle_publ_flag
    C1 Rh1 C10 . . 40.93(13) ?
    C1 Rh1 P2 . . 105.25(9) ?
    C10 Rh1 P2 . . 84.52(10) ?
    C1 Rh1 C2 . . 37.95(11) ?
    C10 Rh1 C2 . . 67.61(12) ?
    P2 Rh1 C2 . . 143.03(8) ?
    C1 Rh1 Cl1 . . 155.05(9) ?
    C10 Rh1 Cl1 . . 160.82(10) ?
    P2 Rh1 Cl1 . . 93.61(5) ?
    C2 Rh1 Cl1 . . 120.65(9) ?
    C1 Rh1 C3 . . 63.69(12) ?
    C10 Rh1 C3 . . 73.12(12) ?
    P2 Rh1 C3 . . 155.56(8) ?
    C2 Rh1 C3 . . 33.19(12) ?
    Cl1 Rh1 C3 . . 104.21(9) ?
    O1 P1 C27 . . 111.31(15) ?
    O1 P1 C21 . . 111.22(15) ?
    C27 P1 C21 . . 107.29(16) ?
    O1 P1 C1 . . 115.56(14) ?
    C27 P1 C1 . . 103.97(16) ?
    C21 P1 C1 . . 106.92(16) ?
    C33 P2 C20 . . 109.10(16) ?
    C33 P2 C39 . . 105.40(16) ?
    C20 P2 C39 . . 101.86(15) ?
    C33 P2 Rh1 . . 120.06(11) ?
    C20 P2 Rh1 . . 103.91(11) ?
    C39 P2 Rh1 . . 114.93(11) ?
    C2 C1 C10 . . 115.1(3) ?
    C2 C1 P1 . . 121.6(3) ?
    C10 C1 P1 . . 123.1(2) ?
    C2 C1 Rh1 . . 78.50(19) ?
    C10 C1 Rh1 . . 70.30(18) ?
    P1 C1 Rh1 . . 124.85(16) ?
    C3 C2 C1 . . 120.4(3) ?
    C3 C2 Rh1 . . 81.7(2) ?
    C1 C2 Rh1 . . 63.55(17) ?
    C3 C2 H2A . . 119.6 ?
    C1 C2 H2A . . 119.6 ?
    Rh1 C2 H2A . . 119.6 ?
    C2 C3 C4 . . 122.4(3) ?
    C2 C3 Rh1 . . 65.13(19) ?
    C4 C3 Rh1 . . 88.4(2) ?
    C2 C3 H3A . . 118.8 ?
    C4 C3 H3A . . 118.8 ?
    Rh1 C3 H3A . . 118.8 ?
    C5 C4 C9 . . 119.4(3) ?
    C5 C4 C3 . . 122.2(3) ?
    C9 C4 C3 . . 118.4(3) ?
    C6 C5 C4 . . 120.7(3) ?
    C6 C5 H5A . . 119.6 ?
    C4 C5 H5A . . 119.6 ?
    C5 C6 C7 . . 119.7(4) ?
    C5 C6 H6A . . 120.1 ?
    C7 C6 H6A . . 120.1 ?
    C8 C7 C6 . . 120.7(4) ?
    C8 C7 H7A . . 119.7 ?
    C6 C7 H7A . . 119.7 ?
    C7 C8 C9 . . 120.5(3) ?
    C7 C8 H8A . . 119.8 ?
    C9 C8 H8A . . 119.8 ?
    C8 C9 C4 . . 119.0(3) ?
    C8 C9 C10 . . 123.5(3) ?
    C4 C9 C10 . . 117.2(3) ?
    C9 C10 C1 . . 121.0(3) ?
    C9 C10 C11 . . 120.9(3) ?
    C1 C10 C11 . . 116.2(3) ?
    C9 C10 Rh1 . . 97.8(2) ?
    C1 C10 Rh1 . . 68.76(18) ?
    C11 C10 Rh1 . . 115.7(2) ?
    C20 C11 C12 . . 120.3(3) ?
    C20 C11 C10 . . 118.8(3) ?
    C12 C11 C10 . . 120.9(3) ?
    C13 C12 C11 . . 123.4(3) ?
    C13 C12 C17 . . 117.9(3) ?
    C11 C12 C17 . . 118.7(3) ?
    C14 C13 C12 . . 121.5(3) ?
    C14 C13 H13A . . 119.3 ?
    C12 C13 H13A . . 119.3 ?
    C13 C14 C15 . . 121.2(3) ?
    C13 C14 H14A . . 119.4 ?
    C15 C14 H14A . . 119.4 ?
    C16 C15 C14 . . 118.9(3) ?
    C16 C15 H15A . . 120.6 ?
    C14 C15 H15A . . 120.6 ?
    C15 C16 C17 . . 121.6(3) ?
    C15 C16 H16A . . 119.2 ?
    C17 C16 H16A . . 119.2 ?
    C16 C17 C18 . . 122.2(3) ?
    C16 C17 C12 . . 119.0(3) ?
    C18 C17 C12 . . 118.8(3) ?
    C19 C18 C17 . . 121.5(3) ?
    C19 C18 H18A . . 119.2 ?
    C17 C18 H18A . . 119.2 ?
    C18 C19 C20 . . 119.8(3) ?
    C18 C19 H19A . . 120.1 ?
    C20 C19 H19A . . 120.1 ?
    C11 C20 C19 . . 120.8(3) ?
    C11 C20 P2 . . 115.4(2) ?
    C19 C20 P2 . . 123.9(2) ?
    C26 C21 C22 . . 118.7(3) ?
    C26 C21 P1 . . 119.9(3) ?
    C22 C21 P1 . . 120.8(3) ?
    C23 C22 C21 . . 119.8(4) ?
    C23 C22 H22A . . 120.1 ?
    C21 C22 H22A . . 120.1 ?
    C24 C23 C22 . . 120.3(4) ?
    C24 C23 H23A . . 119.9 ?
    C22 C23 H23A . . 119.9 ?
    C23 C24 C25 . . 120.4(4) ?
    C23 C24 H24A . . 119.8 ?
    C25 C24 H24A . . 119.8 ?
    C24 C25 C26 . . 120.0(4) ?
    C24 C25 H25A . . 120.0 ?
    C26 C25 H25A . . 120.0 ?
    C25 C26 C21 . . 120.8(4) ?
    C25 C26 H26A . . 119.6 ?
    C21 C26 H26A . . 119.6 ?
    C28 C27 C32 . . 118.3(4) ?
    C28 C27 P1 . . 118.4(3) ?
    C32 C27 P1 . . 123.3(3) ?
    C29 C28 C27 . . 121.0(4) ?
    C29 C28 H28A . . 119.5 ?
    C27 C28 H28A . . 119.5 ?
    C30 C29 C28 . . 120.0(4) ?
    C30 C29 H29A . . 120.0 ?
    C28 C29 H29A . . 120.0 ?
    C29 C30 C31 . . 119.9(4) ?
    C29 C30 H30A . . 120.0 ?
    C31 C30 H30A . . 120.0 ?
    C30 C31 C32 . . 120.9(4) ?
    C30 C31 H31A . . 119.6 ?
    C32 C31 H31A . . 119.6 ?
    C31 C32 C27 . . 120.0(5) ?
    C31 C32 H32A . . 120.0 ?
    C27 C32 H32A . . 120.0 ?
    C34 C33 C38 . . 118.3(3) ?
    C34 C33 P2 . . 121.0(3) ?
    C38 C33 P2 . . 120.4(3) ?
    C35 C34 C33 . . 120.6(3) ?
    C35 C34 H34A . . 119.7 ?
    C33 C34 H34A . . 119.7 ?
    C36 C35 C34 . . 120.5(4) ?
    C36 C35 H35A . . 119.7 ?
    C34 C35 H35A . . 119.7 ?
    C35 C36 C37 . . 120.0(4) ?
    C35 C36 H36A . . 120.0 ?
    C37 C36 H36A . . 120.0 ?
    C38 C37 C36 . . 119.8(4) ?
    C38 C37 H37A . . 120.1 ?
    C36 C37 H37A . . 120.1 ?
    C37 C38 C33 . . 120.7(4) ?
    C37 C38 H38A . . 119.6 ?
    C33 C38 H38A . . 119.6 ?
    C44 C39 C40 . . 118.6(3) ?
    C44 C39 P2 . . 118.5(3) ?
    C40 C39 P2 . . 122.7(3) ?
    C41 C40 C39 . . 121.1(4) ?
    C41 C40 H40A . . 119.5 ?
    C39 C40 H40A . . 119.5 ?
    C40 C41 C42 . . 119.8(4) ?
    C40 C41 H41A . . 120.1 ?
    C42 C41 H41A . . 120.1 ?
    C43 C42 C41 . . 119.7(4) ?
    C43 C42 H42A . . 120.2 ?
    C41 C42 H42A . . 120.2 ?
    C42 C43 C44 . . 120.8(4) ?
    C42 C43 H43A . . 119.6 ?
    C44 C43 H43A . . 119.6 ?
    C39 C44 C43 . . 120.0(4) ?
    C39 C44 H44A . . 120.0 ?
    C43 C44 H44A . . 120.0 ?
    C51 O51 H51 . . 109.5 ?
    O51 C51 H51A . . 109.5 ?
    O51 C51 H51B . . 109.5 ?
    H51A C51 H51B . . 109.5 ?
    O51 C51 H51C . . 109.5 ?
    H51A C51 H51C . . 109.5 ?
    H51B C51 H51C . . 109.5 ?
loop_
    _geom_torsion_atom_site_label_1
    _geom_torsion_atom_site_label_2
    _geom_torsion_atom_site_label_3
    _geom_torsion_atom_site_label_4
    _geom_torsion_site_symmetry_1
    _geom_torsion_site_symmetry_2
    _geom_torsion_site_symmetry_3
    _geom_torsion_site_symmetry_4
    _geom_torsion
    _geom_torsion_publ_flag
    C1 Rh1 P2 C33 . . . . -97.23(16) ?
    C10 Rh1 P2 C33 . . . . -132.86(16) ?
    C2 Rh1 P2 C33 . . . . -92.7(2) ?
    Cl1 Rh1 P2 C33 . . . . 66.29(13) ?
    C3 Rh1 P2 C33 . . . . -156.5(3) ?
    C1 Rh1 P2 C20 . . . . 24.97(15) ?
    C10 Rh1 P2 C20 . . . . -10.66(16) ?
    C2 Rh1 P2 C20 . . . . 29.5(2) ?
    Cl1 Rh1 P2 C20 . . . . -171.52(12) ?
    C3 Rh1 P2 C20 . . . . -34.3(3) ?
    C1 Rh1 P2 C39 . . . . 135.37(15) ?
    C10 Rh1 P2 C39 . . . . 99.74(16) ?
    C2 Rh1 P2 C39 . . . . 139.94(18) ?
    Cl1 Rh1 P2 C39 . . . . -61.12(12) ?
    C3 Rh1 P2 C39 . . . . 76.1(3) ?
    O1 P1 C1 C2 . . . . -148.9(2) ?
    C27 P1 C1 C2 . . . . 88.9(3) ?
    C21 P1 C1 C2 . . . . -24.5(3) ?
    O1 P1 C1 C10 . . . . 37.2(3) ?
    C27 P1 C1 C10 . . . . -85.1(3) ?
    C21 P1 C1 C10 . . . . 161.6(3) ?
    O1 P1 C1 Rh1 . . . . -50.7(2) ?
    C27 P1 C1 Rh1 . . . . -172.95(19) ?
    C21 P1 C1 Rh1 . . . . 73.7(2) ?
    C10 Rh1 C1 C2 . . . . -122.2(3) ?
    P2 Rh1 C1 C2 . . . . 175.53(17) ?
    Cl1 Rh1 C1 C2 . . . . 37.7(3) ?
    C3 Rh1 C1 C2 . . . . -27.86(18) ?
    P2 Rh1 C1 C10 . . . . -62.26(19) ?
    C2 Rh1 C1 C10 . . . . 122.2(3) ?
    Cl1 Rh1 C1 C10 . . . . 159.92(19) ?
    C3 Rh1 C1 C10 . . . . 94.4(2) ?
    C10 Rh1 C1 P1 . . . . 117.2(3) ?
    P2 Rh1 C1 P1 . . . . 54.9(2) ?
    C2 Rh1 C1 P1 . . . . -120.6(3) ?
    Cl1 Rh1 C1 P1 . . . . -82.9(3) ?
    C3 Rh1 C1 P1 . . . . -148.5(2) ?
    C10 C1 C2 C3 . . . . -0.2(4) ?
    P1 C1 C2 C3 . . . . -174.6(3) ?
    Rh1 C1 C2 C3 . . . . 61.4(3) ?
    C10 C1 C2 Rh1 . . . . -61.6(2) ?
    P1 C1 C2 Rh1 . . . . 124.0(2) ?
    C1 Rh1 C2 C3 . . . . -130.1(3) ?
    C10 Rh1 C2 C3 . . . . -93.2(2) ?
    P2 Rh1 C2 C3 . . . . -137.25(17) ?
    Cl1 Rh1 C2 C3 . . . . 67.4(2) ?
    C10 Rh1 C2 C1 . . . . 36.8(2) ?
    P2 Rh1 C2 C1 . . . . -7.2(3) ?
    Cl1 Rh1 C2 C1 . . . . -162.55(16) ?
    C3 Rh1 C2 C1 . . . . 130.1(3) ?
    C1 C2 C3 C4 . . . . 18.1(5) ?
    Rh1 C2 C3 C4 . . . . 70.6(3) ?
    C1 C2 C3 Rh1 . . . . -52.6(3) ?
    C1 Rh1 C3 C2 . . . . 31.7(2) ?
    C10 Rh1 C3 C2 . . . . 74.7(2) ?
    P2 Rh1 C3 C2 . . . . 99.4(3) ?
    Cl1 Rh1 C3 C2 . . . . -124.99(19) ?
    C1 Rh1 C3 C4 . . . . -95.5(2) ?
    C10 Rh1 C3 C4 . . . . -52.4(2) ?
    P2 Rh1 C3 C4 . . . . -27.7(4) ?
    C2 Rh1 C3 C4 . . . . -127.1(3) ?
    Cl1 Rh1 C3 C4 . . . . 107.9(2) ?
    C2 C3 C4 C5 . . . . 167.0(3) ?
    Rh1 C3 C4 C5 . . . . -134.1(3) ?
    C2 C3 C4 C9 . . . . -15.3(5) ?
    Rh1 C3 C4 C9 . . . . 43.6(3) ?
    C9 C4 C5 C6 . . . . 1.4(5) ?
    C3 C4 C5 C6 . . . . 179.1(4) ?
    C4 C5 C6 C7 . . . . -0.7(6) ?
    C5 C6 C7 C8 . . . . -0.5(6) ?
    C6 C7 C8 C9 . . . . 1.1(6) ?
    C7 C8 C9 C4 . . . . -0.4(5) ?
    C7 C8 C9 C10 . . . . -173.5(4) ?
    C5 C4 C9 C8 . . . . -0.9(5) ?
    C3 C4 C9 C8 . . . . -178.6(3) ?
    C5 C4 C9 C10 . . . . 172.7(3) ?
    C3 C4 C9 C10 . . . . -5.0(4) ?
    C8 C9 C10 C1 . . . . -164.0(3) ?
    C4 C9 C10 C1 . . . . 22.7(4) ?
    C8 C9 C10 C11 . . . . -0.2(5) ?
    C4 C9 C10 C11 . . . . -173.5(3) ?
    C8 C9 C10 Rh1 . . . . 126.2(3) ?
    C4 C9 C10 Rh1 . . . . -47.1(3) ?
    C2 C1 C10 C9 . . . . -20.0(4) ?
    P1 C1 C10 C9 . . . . 154.3(2) ?
    Rh1 C1 C10 C9 . . . . -86.3(3) ?
    C2 C1 C10 C11 . . . . 175.5(3) ?
    P1 C1 C10 C11 . . . . -10.3(4) ?
    Rh1 C1 C10 C11 . . . . 109.2(3) ?
    C2 C1 C10 Rh1 . . . . 66.3(2) ?
    P1 C1 C10 Rh1 . . . . -119.4(2) ?
    C1 Rh1 C10 C9 . . . . 120.3(3) ?
    P2 Rh1 C10 C9 . . . . -118.8(2) ?
    C2 Rh1 C10 C9 . . . . 86.0(2) ?
    Cl1 Rh1 C10 C9 . . . . -33.6(4) ?
    C3 Rh1 C10 C9 . . . . 51.2(2) ?
    P2 Rh1 C10 C1 . . . . 120.93(18) ?
    C2 Rh1 C10 C1 . . . . -34.25(17) ?
    Cl1 Rh1 C10 C1 . . . . -153.8(2) ?
    C3 Rh1 C10 C1 . . . . -69.07(19) ?
    C1 Rh1 C10 C11 . . . . -109.8(3) ?
    P2 Rh1 C10 C11 . . . . 11.1(2) ?
    C2 Rh1 C10 C11 . . . . -144.1(3) ?
    Cl1 Rh1 C10 C11 . . . . 96.4(4) ?
    C3 Rh1 C10 C11 . . . . -178.9(3) ?
    C9 C10 C11 C20 . . . . 110.3(4) ?
    C1 C10 C11 C20 . . . . -85.2(4) ?
    Rh1 C10 C11 C20 . . . . -7.3(4) ?
    C9 C10 C11 C12 . . . . -72.4(4) ?
    C1 C10 C11 C12 . . . . 92.1(4) ?
    Rh1 C10 C11 C12 . . . . 170.0(2) ?
    C20 C11 C12 C13 . . . . -178.0(3) ?
    C10 C11 C12 C13 . . . . 4.7(5) ?
    C20 C11 C12 C17 . . . . 3.9(5) ?
    C10 C11 C12 C17 . . . . -173.3(3) ?
    C11 C12 C13 C14 . . . . -178.7(4) ?
    C17 C12 C13 C14 . . . . -0.7(5) ?
    C12 C13 C14 C15 . . . . 1.8(6) ?
    C13 C14 C15 C16 . . . . -1.0(6) ?
    C14 C15 C16 C17 . . . . -0.8(5) ?
    C15 C16 C17 C18 . . . . -177.3(4) ?
    C15 C16 C17 C12 . . . . 1.9(5) ?
    C13 C12 C17 C16 . . . . -1.1(5) ?
    C11 C12 C17 C16 . . . . 177.0(3) ?
    C13 C12 C17 C18 . . . . 178.1(3) ?
    C11 C12 C17 C18 . . . . -3.8(5) ?
    C16 C17 C18 C19 . . . . -180.0(4) ?
    C12 C17 C18 C19 . . . . 0.8(5) ?
    C17 C18 C19 C20 . . . . 2.0(5) ?
    C12 C11 C20 C19 . . . . -1.2(5) ?
    C10 C11 C20 C19 . . . . 176.1(3) ?
    C12 C11 C20 P2 . . . . 179.9(2) ?
    C10 C11 C20 P2 . . . . -2.8(4) ?
    C18 C19 C20 C11 . . . . -1.8(5) ?
    C18 C19 C20 P2 . . . . 177.1(3) ?
    C33 P2 C20 C11 . . . . 139.8(3) ?
    C39 P2 C20 C11 . . . . -109.1(3) ?
    Rh1 P2 C20 C11 . . . . 10.6(3) ?
    C33 P2 C20 C19 . . . . -39.2(3) ?
    C39 P2 C20 C19 . . . . 71.9(3) ?
    Rh1 P2 C20 C19 . . . . -168.3(3) ?
    O1 P1 C21 C26 . . . . -91.1(3) ?
    C27 P1 C21 C26 . . . . 30.9(3) ?
    C1 P1 C21 C26 . . . . 141.9(3) ?
    O1 P1 C21 C22 . . . . 79.4(3) ?
    C27 P1 C21 C22 . . . . -158.6(3) ?
    C1 P1 C21 C22 . . . . -47.6(3) ?
    C26 C21 C22 C23 . . . . -2.1(5) ?
    P1 C21 C22 C23 . . . . -172.7(3) ?
    C21 C22 C23 C24 . . . . 1.9(5) ?
    C22 C23 C24 C25 . . . . -0.3(5) ?
    C23 C24 C25 C26 . . . . -1.1(6) ?
    C24 C25 C26 C21 . . . . 0.9(5) ?
    C22 C21 C26 C25 . . . . 0.7(5) ?
    P1 C21 C26 C25 . . . . 171.4(3) ?
    O1 P1 C27 C28 . . . . 2.9(4) ?
    C21 P1 C27 C28 . . . . -119.0(3) ?
    C1 P1 C27 C28 . . . . 128.0(3) ?
    O1 P1 C27 C32 . . . . -174.6(4) ?
    C21 P1 C27 C32 . . . . 63.5(4) ?
    C1 P1 C27 C32 . . . . -49.6(4) ?
    C32 C27 C28 C29 . . . . 0.1(6) ?
    P1 C27 C28 C29 . . . . -177.6(4) ?
    C27 C28 C29 C30 . . . . -0.4(7) ?
    C28 C29 C30 C31 . . . . 0.5(8) ?
    C29 C30 C31 C32 . . . . -0.3(8) ?
    C30 C31 C32 C27 . . . . 0.0(8) ?
    C28 C27 C32 C31 . . . . 0.1(7) ?
    P1 C27 C32 C31 . . . . 177.7(4) ?
    C20 P2 C33 C34 . . . . -34.8(3) ?
    C39 P2 C33 C34 . . . . -143.5(3) ?
    Rh1 P2 C33 C34 . . . . 84.8(3) ?
    C20 P2 C33 C38 . . . . 151.5(3) ?
    C39 P2 C33 C38 . . . . 42.8(3) ?
    Rh1 P2 C33 C38 . . . . -88.9(3) ?
    C38 C33 C34 C35 . . . . -2.1(5) ?
    P2 C33 C34 C35 . . . . -175.9(3) ?
    C33 C34 C35 C36 . . . . 0.1(5) ?
    C34 C35 C36 C37 . . . . 1.6(5) ?
    C35 C36 C37 C38 . . . . -1.3(6) ?
    C36 C37 C38 C33 . . . . -0.7(5) ?
    C34 C33 C38 C37 . . . . 2.3(5) ?
    P2 C33 C38 C37 . . . . 176.2(3) ?
    C33 P2 C39 C44 . . . . -154.2(3) ?
    C20 P2 C39 C44 . . . . 91.9(3) ?
    Rh1 P2 C39 C44 . . . . -19.7(3) ?
    C33 P2 C39 C40 . . . . 31.9(3) ?
    C20 P2 C39 C40 . . . . -82.0(3) ?
    Rh1 P2 C39 C40 . . . . 166.4(2) ?
    C44 C39 C40 C41 . . . . 0.6(5) ?
    P2 C39 C40 C41 . . . . 174.5(3) ?
    C39 C40 C41 C42 . . . . -0.8(5) ?
    C40 C41 C42 C43 . . . . 0.9(6) ?
    C41 C42 C43 C44 . . . . -0.9(6) ?
    C40 C39 C44 C43 . . . . -0.6(5) ?
    P2 C39 C44 C43 . . . . -174.7(3) ?
    C42 C43 C44 C39 . . . . 0.7(5) ?
loop_
    _geom_hbond_atom_site_label_D
    _geom_hbond_atom_site_label_H
    _geom_hbond_atom_site_label_A
    _geom_hbond_site_symmetry_A
    _geom_hbond_distance_DH
    _geom_hbond_distance_HA
    _geom_hbond_distance_DA
    _geom_hbond_angle_DHA
    O51 H51 O1 1_565 0.82 1.95 2.755(4) 169
data_global
_journal_date_recd_electronic     2012-01-16
_journal_date_accepted     2012-01-26
_journal_name_full     'Acta Crystallographica, Section E'
_journal_year     2012
_journal_volume     68
_journal_issue      3
_journal_page_first     m259
_journal_page_last     m259
_journal_paper_category     QM
_journal_paper_doi     10.1107/S1600536812003418
_journal_coeditor_code     HY2508
_publ_contact_author_name     'Dr. H.-J. Drexler'
_publ_contact_author_address
;
Leibniz-Institut f\"ur Katalyse e. V. an der Universit\"at Rostock
Albert-Einstein-Strasse 29a
18059 Rostock
Germany
;
_publ_contact_author_email     'hans-joachim.drexler@catalysis.de'
_publ_contact_author_fax     '0381 1281 51148'
_publ_contact_author_phone     '0381 1281 148'
_publ_section_title
;\
(+)-Chlorido[(1,2,3,4-\h;\k<i>P</i>^2'^)-2'-diphenylphosphanyl-2-\
diphenylphosphoryl-1,1'-binaphthyl]rhodium(I) methanol monosolvate
;
loop_
    _publ_author_name
    _publ_author_address
    'Meissner, Antje'
;
Leibniz-Institut f\"ur Katalyse e.V. an der Universit\"at Rostock
Albert-Einstein-Strasse 29a
18059 Rostock
Germany
;
    'Selle, Carmen'
;
Leibniz-Institut f\"ur Katalyse e.V. an der Universit\"at Rostock
Albert-Einstein-Strasse 29a
18059 Rostock
Germany
;
    'Drexler, Hans-Joachim'
;
Leibniz-Institut f\"ur Katalyse e.V. an der Universit\"at Rostock
Albert-Einstein-Strasse 29a
18059 Rostock
Germany
;
    'Heller, Detlef'
;
Leibniz-Institut f\"ur Katalyse e.V. an der Universit\"at Rostock
Albert-Einstein-Strasse 29a
18059 Rostock
Germany
;
