# Supplementary material for: (+)-Chlorido[(1,2,3,4-η;κP 2′)-2′-diphenyl­phosphanyl-2-diphenyl­phosphoryl-1,1′-binaphth­yl]rhodium(I) methanol monosolvate
Source: Acta Crystallogr Sect E Struct Rep Online. 2012 Feb 10;68(Pt 3):m259. doi: 10.1107/S1600536812003418 (PMC3297224; doi:10.1107/S1600536812003418)
Supplement: Supplementary file 2 [file e-68-0m259-Isup2.hkl]

# 
# h,k,l, Fc-squared, Fo-squared, sigma(Fo-squared) and status flag 
# 
data_I
_shelx_title ' ks1093a in P1' 
_shelx_refln_list_code          4 
_shelx_F_calc_maximum      118.36 
_exptl_crystal_F_000       414.00 
_reflns_d_resolution_high  0.8227 
 
loop_ 
 _symmetry_equiv_pos_as_xyz 
 'x, y, z' 
 
_cell_length_a     9.2108 
_cell_length_b     9.7453 
_cell_length_c    11.3544 
_cell_angle_alpha 103.007 
_cell_angle_beta  104.589 
_cell_angle_gamma 105.091 
 
_shelx_F_squared_multiplier     1.000 
 
loop_ 
 _refln_index_h 
 _refln_index_k 
 _refln_index_l 
 _refln_F_squared_calc 
 _refln_F_squared_meas 
 _refln_F_squared_sigma 
 _refln_observed_status 
  -1   0 -12      191.65      218.01     47.21 o 
  -2   1 -12       88.30       89.46     47.22 o 
  -1   1 -12      319.05      362.91     46.19 o 
  -2   2 -12      296.94      346.81     47.18 o 
  -2   3 -12       74.67      114.01     39.23 o 
  -2   4 -12       97.63      124.87     45.92 o 
  -1  -2 -11      167.73      200.41     51.96 o 
  -2  -1 -11      235.19      234.32     53.14 o 
  -1  -1 -11      310.51      331.45     45.35 o 
   8  -1 -11      245.67      274.69     44.75 o 
  -2   0 -11      166.79      180.00     45.44 o 
  -1   0 -11      118.10      116.86     42.96 o 
   8   0 -11       19.16       24.60     43.92 o 
  -3   1 -11       26.05       52.26     46.54 o 
  -2   1 -11       69.87       99.51     37.93 o 
  -1   1 -11      447.10      496.30     43.45 o 
   8   1 -11       19.72       21.55     43.33 o 
  -3   2 -11       81.20       78.27     45.71 o 
  -2   2 -11      354.48      386.20     44.45 o 
  -1   2 -11      303.83      366.30     42.49 o 
   7   2 -11       97.57      117.69     42.10 o 
   8   2 -11       17.51       13.66     43.98 o 
  -4   3 -11      238.12      244.76     42.79 o 
  -3   3 -11      260.70      303.03     45.97 o 
  -2   3 -11      534.68      579.50     39.09 o 
  -1   3 -11      458.11      494.22     42.49 o 
   7   3 -11      140.90      163.11     37.51 o 
   8   3 -11      270.30      274.70     46.69 o 
  -4   4 -11      199.22      236.10     41.87 o 
  -3   4 -11      343.97      380.31     45.85 o 
  -2   4 -11      349.57      381.92     43.45 o 
   7   4 -11      352.32      336.77     44.84 o 
  -4   5 -11      315.00      343.38     48.84 o 
  -3   5 -11       86.75      130.89     38.71 o 
  -2   5 -11      335.85      381.52     38.19 o 
  -4   6 -11       22.99       18.85     41.42 o 
  -3   6 -11      295.85      298.54     39.54 o 
  -3   7 -11      185.25      212.92     39.84 o 
   5  -6 -10       36.24       38.80     49.01 o 
  -1  -3 -10      142.38      161.42     55.19 o 
   9  -3 -10       85.72      111.31     51.61 o 
  -2  -2 -10      280.11      267.44     51.87 o 
  -1  -2 -10      134.17      147.86     49.14 o 
   8  -2 -10      153.06      170.90     47.41 o 
   9  -2 -10       71.84       50.41     44.69 o 
  -3  -1 -10      144.48      145.42     46.58 o 
  -2  -1 -10       82.92       93.86     43.71 o 
  -1  -1 -10      356.33      397.17     42.78 o 
   0  -1 -10      243.42      256.97     45.39 o 
   7  -1 -10       30.25       46.84     39.70 o 
   8  -1 -10       71.78       79.52     41.96 o 
   9  -1 -10      148.78      206.30     44.68 o 
  -4   0 -10      195.07      216.50     48.44 o 
  -3   0 -10      111.47      133.39     44.53 o 
  -2   0 -10      158.35      145.32     47.35 o 
  -1   0 -10      314.18      371.37     45.95 o 
   0   0 -10      367.15      385.25     39.63 o 
   7   0 -10      180.69      163.59     45.05 o 
   8   0 -10      468.08      464.63     43.33 o 
   9   0 -10      432.51      483.29     45.78 o 
  -4   1 -10      154.81      199.16     41.03 o 
  -3   1 -10       70.63       99.50     43.81 o 
  -2   1 -10      172.05      228.92     41.82 o 
  -1   1 -10      714.78      796.22     42.22 o 
   7   1 -10      226.32      219.70     40.54 o 
   8   1 -10      490.67      513.61     43.39 o 
   9   1 -10      414.09      416.83     45.94 o 
  -4   2 -10       78.94      106.53     45.62 o 
  -3   2 -10      181.96      208.56     43.53 o 
  -2   2 -10      707.30      833.49     43.25 o 
  -1   2 -10      701.65      748.97     41.26 o 
   6   2 -10      182.98      177.04     38.96 o 
   7   2 -10       93.11      107.29     35.32 o 
   8   2 -10      200.93      186.25     43.45 o 
   9   2 -10      130.17      154.40     46.41 o 
  -5   3 -10      193.77      225.81     49.00 o 
  -4   3 -10      212.21      304.21     45.28 o 
  -3   3 -10      809.42      936.68     44.63 o 
  -2   3 -10      585.24      668.64     42.09 o 
  -1   3 -10      234.16      295.44     39.52 o 
   6   3 -10      146.61      156.94     39.63 o 
   7   3 -10      412.67      449.48     37.91 o 
   8   3 -10      112.25      116.59     38.71 o 
  -5   4 -10      194.13      233.31     47.90 o 
  -4   4 -10      285.49      327.98     39.13 o 
  -3   4 -10      560.89      608.10     38.20 o 
  -2   4 -10      328.60      405.29     35.27 o 
  -1   4 -10      188.13      227.71     34.05 o 
   6   4 -10      303.00      339.30     41.39 o 
   7   4 -10      496.13      519.95     44.16 o 
   8   4 -10      131.12      128.87     46.07 o 
  -5   5 -10       75.25       73.45     47.80 o 
  -4   5 -10      134.58      155.70     44.65 o 
  -3   5 -10      195.52      223.20     36.34 o 
  -2   5 -10      195.63      231.83     34.94 o 
   6   5 -10      254.55      285.74     37.01 o 
   7   5 -10      223.06      293.77     45.29 o 
  -5   6 -10        1.75       14.20     41.10 o 
  -4   6 -10       53.45       88.84     44.06 o 
  -3   6 -10      152.60      218.74     36.63 o 
  -2   6 -10      247.18      279.58     35.12 o 
   6   6 -10      159.59      167.70     38.20 o 
  -4   7 -10      159.12      146.28     38.67 o 
  -3   7 -10      594.31      577.31     43.53 o 
  -4   8 -10      457.00      459.91     46.99 o 
   4   8 -10       66.29      106.60     44.38 o 
   5  -7  -9      149.11      141.00     49.44 o 
   1  -6  -9      173.59      184.30     47.64 o 
   2  -6  -9      323.64      328.10     47.02 o 
   3  -6  -9       69.71       59.29     46.41 o 
   4  -6  -9        6.36       14.17     50.93 o 
   5  -6  -9       17.62       20.25     51.34 o 
   6  -6  -9       71.52       76.41     52.30 o 
   7  -6  -9       79.78      100.73     59.38 o 
   0  -5  -9      218.12      283.83     40.30 o 
   1  -5  -9      118.06      145.33     44.13 o 
   2  -5  -9       75.38       94.63     37.77 o 
   3  -5  -9       89.51      142.93     43.68 o 
   4  -5  -9       40.88       63.00     48.12 o 
   5  -5  -9      280.82      318.81     49.90 o 
   6  -5  -9      256.32      321.13     55.99 o 
  -2  -4  -9       80.93       86.54     58.69 o 
  -1  -4  -9      129.06      145.76     54.75 o 
   8  -4  -9      166.97      177.94     52.67 o 
   9  -4  -9      131.57      143.92     55.76 o 
  -3  -3  -9       64.93       98.79     53.34 o 
  -2  -3  -9      114.74      121.13     49.83 o 
  -1  -3  -9      241.16      275.15     47.91 o 
   0  -3  -9      269.69      311.99     50.94 o 
   7  -3  -9      128.85      153.96     44.81 o 
   8  -3  -9      144.57      170.12     46.42 o 
   9  -3  -9      100.57      115.51     48.78 o 
  -3  -2  -9       70.39       60.27     50.71 o 
  -2  -2  -9       51.90       68.66     47.14 o 
  -1  -2  -9      636.51      704.08     47.75 o 
   0  -2  -9      350.63      358.87     44.39 o 
   7  -2  -9       73.54       46.31     38.53 o 
   8  -2  -9        4.25        3.28     40.09 o 
   9  -2  -9      103.38      139.41     48.10 o 
  10  -2  -9       93.70      102.66     46.48 o 
  -4  -1  -9       21.59       26.19     46.02 o 
  -3  -1  -9       52.42       59.79     42.92 o 
  -2  -1  -9      260.89      324.62     41.67 o 
  -1  -1  -9      789.68      853.77     46.31 o 
   0  -1  -9     1514.88     1759.61     49.50 o 
   6  -1  -9      107.08       99.74     36.83 o 
   7  -1  -9       92.86       83.21     38.41 o 
   8  -1  -9      611.03      628.67     42.28 o 
   9  -1  -9      279.95      323.21     43.83 o 
  10  -1  -9      328.19      354.03     47.30 o 
  -5   0  -9      174.22      199.78     48.08 o 
  -4   0  -9      164.76      235.53     44.95 o 
  -3   0  -9      399.82      427.46     43.33 o 
  -2   0  -9      321.06      373.43     40.97 o 
  -1   0  -9      428.55      458.53     39.06 o 
   0   0  -9      205.24      216.61     37.73 o 
   6   0  -9      249.19      259.46     37.46 o 
   7   0  -9      368.55      367.41     39.67 o 
   8   0  -9      786.26      834.03     43.22 o 
   9   0  -9      401.45      426.38     44.49 o 
  -5   1  -9      359.26      428.13     41.50 o 
  -4   1  -9      244.53      281.10     43.91 o 
  -3   1  -9      292.13      346.20     41.45 o 
  -2   1  -9      259.53      310.01     39.70 o 
  -1   1  -9      520.23      547.70     40.10 o 
   0   1  -9        7.87        9.35     36.96 o 
   6   1  -9      487.58      515.47     38.64 o 
   7   1  -9      705.33      759.65     41.22 o 
   8   1  -9      783.90      866.93     42.66 o 
   9   1  -9      123.07      137.52     38.43 o 
  -5   2  -9      172.67      178.90     40.17 o 
  -4   2  -9      217.66      258.03     43.95 o 
  -3   2  -9      364.14      414.77     41.49 o 
  -2   2  -9      731.84      795.92     36.25 o 
  -1   2  -9      446.83      493.12     39.07 o 
   5   2  -9      137.89      162.64     36.24 o 
   6   2  -9      263.51      259.83     33.45 o 
   7   2  -9      308.44      310.66     40.17 o 
   8   2  -9      231.87      245.70     36.71 o 
   9   2  -9       12.46       33.69     44.41 o 
  -6   3  -9      198.81      236.35     48.74 o 
  -5   3  -9      196.41      197.65     39.39 o 
  -4   3  -9      153.12      170.39     37.17 o 
  -3   3  -9      428.71      451.41     40.77 o 
  -2   3  -9      365.04      429.99     39.29 o 
  -1   3  -9      561.63      629.62     38.81 o 
   5   3  -9      220.80      217.13     32.76 o 
   6   3  -9      334.09      346.18     34.45 o 
   7   3  -9       91.12       98.49     35.07 o 
   8   3  -9       58.70       40.69     37.27 o 
   9   3  -9       54.79       46.78     40.69 o 
  -6   4  -9      153.58      209.83     42.78 o 
  -5   4  -9      285.10      369.22     45.28 o 
  -4   4  -9      338.18      411.54     37.18 o 
  -3   4  -9      913.37     1062.04     42.12 o 
  -2   4  -9      630.61      677.06     34.75 o 
  -1   4  -9      566.19      613.72     38.73 o 
   5   4  -9      212.13      260.39     32.76 o 
   6   4  -9      474.20      507.03     40.89 o 
   7   4  -9       40.06       19.71     36.17 o 
   8   4  -9      138.86      167.24     44.33 o 
  -6   5  -9       55.25       66.47     48.08 o 
  -5   5  -9       63.06       50.17     43.88 o 
  -4   5  -9      631.38      684.64     38.10 o 
  -3   5  -9      944.22     1061.44     41.72 o 
  -2   5  -9      732.48      825.90     34.77 o 
   5   5  -9       72.81       71.76     33.69 o 
   6   5  -9      478.91      519.19     42.12 o 
   7   5  -9      345.46      368.45     44.26 o 
  -6   6  -9       95.87      123.85     41.72 o 
  -5   6  -9      233.50      306.55     38.67 o 
  -4   6  -9      582.47      629.68     42.56 o 
  -3   6  -9      597.07      644.58     35.93 o 
  -2   6  -9      234.40      258.87     33.22 o 
   5   6  -9      432.87      447.95     28.90 o 
   6   6  -9      374.25      375.83     30.13 o 
   7   6  -9      198.89      226.72     32.68 o 
  -5   7  -9      204.66      248.15     38.49 o 
  -4   7  -9      379.12      410.75     37.27 o 
  -3   7  -9      384.01      402.10     35.88 o 
   3   7  -9      290.19      310.37     45.22 o 
   4   7  -9      163.11      167.90     41.03 o 
   5   7  -9      384.30      376.89     48.70 o 
   6   7  -9      231.43      265.53     32.44 o 
  -5   8  -9      544.76      568.80     41.52 o 
  -4   8  -9      453.29      511.98     38.44 o 
   1   8  -9      536.49      555.86     35.38 o 
   2   8  -9      209.45      226.86     35.00 o 
   3   8  -9      111.45      100.31     41.73 o 
   4   8  -9       90.77       88.45     43.00 o 
   5   8  -9       66.87       86.37     45.46 o 
   1   9  -9      243.89      237.69     36.73 o 
   2   9  -9       50.49       41.89     42.33 o 
   3   9  -9      164.60      163.02     44.82 o 
   0  10  -9       60.18       72.81     38.17 o 
   1  10  -9       31.61       41.45     38.47 o 
   1  -7  -8      563.18      567.00     48.60 o 
   2  -7  -8      299.74      299.37     47.15 o 
   3  -7  -8      208.00      231.76     45.97 o 
   4  -7  -8       98.18      117.54     45.84 o 
   5  -7  -8      321.74      353.25     46.89 o 
   6  -7  -8      212.25      239.85     52.39 o 
   7  -7  -8      132.63      187.95     54.57 o 
   0  -6  -8      197.45      209.75     39.79 o 
   1  -6  -8      449.46      468.85     45.54 o 
   2  -6  -8      223.47      246.01     44.16 o 
   3  -6  -8       14.78       15.06     42.66 o 
   4  -6  -8       55.47       74.25     43.10 o 
   5  -6  -8      384.92      452.67     49.68 o 
   6  -6  -8      191.97      206.18     50.20 o 
   7  -6  -8      259.03      276.66     57.16 o 
   8  -6  -8       68.80      125.32     68.86 o 
  -2  -5  -8       99.40       99.91     62.65 o 
  -1  -5  -8      202.64      230.90     33.29 o 
   0  -5  -8       77.44      115.57     42.05 o 
   1  -5  -8      141.99      166.47     41.97 o 
   2  -5  -8      219.45      220.17     35.95 o 
   3  -5  -8       71.73       81.53     40.27 o 
   4  -5  -8      400.88      402.83     41.99 o 
   5  -5  -8      671.49      757.66     44.81 o 
   6  -5  -8      293.07      332.71     49.25 o 
   7  -5  -8      580.20      644.55     61.64 o 
   8  -5  -8      206.01      243.57     56.59 o 
   9  -5  -8      199.09      210.90     55.09 o 
  -3  -4  -8       32.19       53.22     57.09 o 
  -2  -4  -8       61.56       90.17     53.59 o 
  -1  -4  -8      161.06      199.35     56.09 o 
   0  -4  -8       99.33      115.23     33.04 o 
   1  -4  -8      225.93      206.97     40.42 o 
   2  -4  -8      206.96      246.30     39.46 o 
   3  -4  -8      350.95      375.24     40.42 o 
   4  -4  -8      806.22      924.89     47.65 o 
   5  -4  -8     1198.76     1318.68     50.10 o 
   7  -4  -8      298.31      321.21     48.95 o 
   8  -4  -8      328.20      349.36     47.08 o 
   9  -4  -8      368.21      351.73     50.14 o 
  10  -4  -8      303.08      302.02     52.17 o 
  -4  -3  -8       30.08       50.46     52.62 o 
  -3  -3  -8       11.31       29.19     49.81 o 
  -2  -3  -8      131.29      186.45     47.50 o 
  -1  -3  -8      142.55      183.69     49.25 o 
   0  -3  -8      436.11      484.19     48.97 o 
   6  -3  -8       42.95       44.89     44.68 o 
   7  -3  -8        9.86       18.12     42.13 o 
   8  -3  -8       97.34      110.25     40.12 o 
   9  -3  -8      247.04      256.61     47.47 o 
  10  -3  -8      165.04      126.60     45.65 o 
  -4  -2  -8       76.69       86.48     50.04 o 
  -3  -2  -8      107.91      106.80     42.96 o 
  -2  -2  -8      860.55      943.01     44.02 o 
  -1  -2  -8      890.37      970.07     47.74 o 
   0  -2  -8     2050.14     2210.28     55.23 o 
   6  -2  -8      201.07      208.82     40.90 o 
   7  -2  -8      618.51      597.12     44.15 o 
   8  -2  -8      310.36      365.35     40.12 o 
   9  -2  -8       42.88       60.15     46.42 o 
  10  -2  -8       60.17       92.09     45.05 o 
  -5  -1  -8      127.36      146.48     46.52 o 
  -4  -1  -8      178.21      210.52     49.27 o 
  -3  -1  -8      383.54      468.55     42.16 o 
  -2  -1  -8      907.26     1003.12     42.59 o 
  -1  -1  -8     1431.65     1551.81     48.50 o 
   0  -1  -8      329.71      367.98     42.33 o 
   5  -1  -8       30.85       35.07     39.39 o 
   6  -1  -8      325.74      305.25     36.96 o 
   7  -1  -8      338.51      329.94     38.17 o 
   8  -1  -8      391.78      413.20     40.13 o 
   9  -1  -8      104.71       90.57     41.62 o 
  10  -1  -8       75.20       91.79     44.41 o 
  -6   0  -8      419.06      392.91     49.96 o 
  -5   0  -8      609.73      632.04     41.63 o 
  -4   0  -8      774.45      878.08     45.72 o 
  -3   0  -8      377.95      434.52     41.09 o 
  -2   0  -8     2022.76     2118.57     46.19 o 
  -1   0  -8      155.24      174.94     38.01 o 
   0   0  -8       22.83       35.67     40.07 o 
   5   0  -8      574.68      573.39     41.15 o 
   6   0  -8      641.40      670.14     37.97 o 
   7   0  -8      250.24      258.69     37.78 o 
   8   0  -8      197.49      193.57     40.26 o 
   9   0  -8      103.25      125.25     37.14 o 
  10   0  -8       72.15       80.82     45.35 o 
  -6   1  -8      489.51      561.89     48.35 o 
  -5   1  -8      265.08      280.92     44.52 o 
  -4   1  -8      566.17      583.19     43.63 o 
  -3   1  -8      650.46      738.11     41.57 o 
  -2   1  -8       76.37      111.05     38.37 o 
  -1   1  -8       98.11      133.63     37.07 o 
   0   1  -8       39.95       46.85     36.13 o 
   5   1  -8      854.44      827.17     38.50 o 
   6   1  -8      218.45      222.17     32.36 o 
   7   1  -8      504.03      510.79     39.24 o 
   8   1  -8      261.19      265.36     34.91 o 
   9   1  -8      170.27      173.02     37.97 o 
  10   1  -8      157.16      192.21     47.08 o 
  -6   2  -8       90.24       85.32     45.36 o 
  -5   2  -8       70.95       73.18     37.96 o 
  -4   2  -8      420.95      426.50     36.60 o 
  -3   2  -8      230.40      239.26     33.67 o 
  -2   2  -8      113.72      141.90     38.07 o 
  -1   2  -8      719.42      754.45     34.02 o 
   0   2  -8      369.43      374.23     32.24 o 
   4   2  -8      318.47      270.88     35.78 o 
   5   2  -8       62.09       78.09     36.24 o 
   6   2  -8      214.79      184.69     32.78 o 
   7   2  -8      687.15      680.77     35.52 o 
   8   2  -8      343.39      386.15     36.17 o 
   9   2  -8       26.74       49.44     38.54 o 
  -7   3  -8       76.83      106.65     49.08 o 
  -6   3  -8      189.44      190.47     39.56 o 
  -5   3  -8      167.83      187.12     43.08 o 
  -4   3  -8      297.72      326.16     35.67 o 
  -3   3  -8      285.40      331.88     38.77 o 
  -2   3  -8      477.79      484.41     34.42 o 
  -1   3  -8     1581.65     1636.48     41.07 o 
   4   3  -8      135.46      151.97     30.48 o 
   5   3  -8      108.98      130.97     35.68 o 
   6   3  -8      245.38      239.02     37.70 o 
   7   3  -8      579.20      560.55     36.14 o 
   8   3  -8      205.03      206.18     42.60 o 
   9   3  -8       86.38       90.64     45.65 o 
  -7   4  -8       27.54       71.01     42.50 o 
  -6   4  -8       73.42       96.62     45.28 o 
  -5   4  -8      337.02      407.16     43.08 o 
  -4   4  -8      525.56      584.40     36.05 o 
  -3   4  -8     1382.35     1566.14     37.83 o 
  -2   4  -8      580.64      628.85     33.82 o 
  -1   4  -8      990.26     1077.73     35.11 o 
   4   4  -8      186.60      181.26     31.08 o 
   5   4  -8      650.68      647.74     33.72 o 
   6   4  -8      142.19      156.43     33.25 o 
   7   4  -8      166.81      177.64     40.89 o 
   8   4  -8       77.59       94.30     38.21 o 
  -7   5  -8      218.08      244.13     49.20 o 
  -6   5  -8      308.73      339.79     39.97 o 
  -5   5  -8      687.28      796.89     43.49 o 
  -4   5  -8      809.33      915.88     41.40 o 
  -3   5  -8     1025.24     1127.84     39.96 o 
  -2   5  -8        7.53       44.52     35.63 o 
   4   5  -8      656.28      665.46     27.48 o 
   5   5  -8      765.32      778.29     27.66 o 
   6   5  -8      300.95      308.05     28.60 o 
   7   5  -8      103.06      125.41     30.55 o 
   8   5  -8      251.92      259.35     34.32 o 
  -7   6  -8       90.58       89.28     42.25 o 
  -6   6  -8      371.90      410.87     39.77 o 
  -5   6  -8      494.97      547.40     42.72 o 
  -4   6  -8      309.96      324.56     40.22 o 
  -3   6  -8      238.01      292.04     37.27 o 
  -2   6  -8       60.06       60.47     31.46 o 
   2   6  -8      240.32      230.27     36.43 o 
   3   6  -8      829.11      856.92     40.40 o 
   4   6  -8      815.87      836.38     41.25 o 
   5   6  -8      867.09      853.53     29.13 o 
   6   6  -8      255.81      266.48     30.15 o 
   7   6  -8      171.56      188.21     35.08 o 
  -6   7  -8      143.95      173.38     39.40 o 
  -5   7  -8      248.38      273.49     42.42 o 
  -4   7  -8       24.07       68.28     39.30 o 
  -3   7  -8        9.98        1.24     32.78 o 
   1   7  -8      601.72      611.23     37.28 o 
   2   7  -8      320.14      318.21     37.73 o 
   3   7  -8      650.45      642.08     40.70 o 
   4   7  -8      128.81      156.62     40.19 o 
   5   7  -8      160.02      177.70     29.74 o 
   6   7  -8      188.82      176.98     30.69 o 
  -6   8  -8      265.05      275.35     40.57 o 
  -5   8  -8      186.37      171.13     42.90 o 
  -4   8  -8      178.38      178.77     36.23 o 
   0   8  -8     1135.07     1096.92     40.22 o 
   1   8  -8      305.77      314.26     38.53 o 
   2   8  -8      161.88      180.48     39.23 o 
   3   8  -8      253.50      280.94     40.62 o 
   4   8  -8      158.31      148.28     42.58 o 
   5   8  -8      248.26      257.68     29.72 o 
  -5   9  -8      158.97      175.19     39.37 o 
  -4   9  -8      119.28      135.23     43.16 o 
  -1   9  -8      450.93      520.39     40.87 o 
   0   9  -8      169.13      180.94     40.29 o 
   1   9  -8       22.66       -0.01     34.62 o 
   2   9  -8      111.77       98.51     40.83 o 
   3   9  -8       39.48       48.27     42.88 o 
   4   9  -8      119.87      146.32     45.08 o 
  -2  10  -8      281.89      258.56     36.94 o 
  -1  10  -8      150.50      180.43     36.71 o 
   0  10  -8       32.37       34.34     42.30 o 
   1  10  -8       69.32       36.68     42.85 o 
   2  10  -8      116.61      128.97     44.59 o 
   2  -8  -7       60.89       47.18     46.11 o 
   3  -8  -7       87.36      126.87     45.81 o 
   4  -8  -7       73.87      114.05     45.49 o 
   5  -8  -7      343.94      360.35     46.97 o 
   6  -8  -7      320.63      327.68     53.20 o 
   7  -8  -7       83.68       93.02     54.22 o 
   0  -7  -7      506.16      530.37     47.48 o 
   1  -7  -7      168.57      193.99     44.38 o 
   2  -7  -7      200.62      237.05     43.38 o 
   3  -7  -7      273.43      289.66     43.55 o 
   4  -7  -7      132.81      172.73     43.22 o 
   5  -7  -7      636.48      661.00     50.50 o 
   6  -7  -7      160.39      211.18     50.06 o 
   7  -7  -7       56.83       58.51     55.93 o 
   8  -7  -7      191.90      188.59     59.05 o 
  -2  -6  -7      103.82      127.84     33.95 o 
  -1  -6  -7      101.00      111.76     33.46 o 
   0  -6  -7      635.45      667.38     44.76 o 
   1  -6  -7      359.53      348.87     37.16 o 
   2  -6  -7      196.10      229.37     41.36 o 
   3  -6  -7      261.40      266.37     41.60 o 
   4  -6  -7      158.00      176.42     41.16 o 
   5  -6  -7      196.51      214.52     46.71 o 
   6  -6  -7       81.18       99.74     47.37 o 
   7  -6  -7       38.41       61.71     53.07 o 
   8  -6  -7       64.46       63.48     42.44 o 
   9  -6  -7      118.95      122.02     48.70 o 
  -3  -5  -7       18.30       40.06     34.43 o 
  -2  -5  -7      200.67      226.96     34.22 o 
  -1  -5  -7       89.96       96.94     30.28 o 
   0  -5  -7      877.40      891.32     48.83 o 
   1  -5  -7      162.45      157.92     39.49 o 
   2  -5  -7      222.96      239.14     39.16 o 
   3  -5  -7      580.10      566.53     41.00 o 
   4  -5  -7      124.27      130.22     39.76 o 
   5  -5  -7      260.90      288.13     45.56 o 
   6  -5  -7      415.22      405.93     47.22 o 
   7  -5  -7      299.25      324.90     41.40 o 
   8  -5  -7      193.31      211.67     41.76 o 
   9  -5  -7      269.71      292.85     49.10 o 
  10  -5  -7      129.02      184.22     52.07 o 
  -4  -4  -7       25.73       28.36     52.50 o 
  -3  -4  -7       94.24       90.36     49.44 o 
  -2  -4  -7      550.86      625.75     29.70 o 
  -1  -4  -7      251.38      252.37     28.35 o 
   0  -4  -7       39.96       49.51     28.06 o 
   1  -4  -7      266.78      242.60     38.43 o 
   2  -4  -7      192.70      203.54     33.68 o 
   3  -4  -7      200.22      225.91     39.34 o 
   4  -4  -7      226.75      262.49     44.56 o 
   5  -4  -7      341.73      348.56     44.58 o 
   6  -4  -7      102.52       91.08     33.81 o 
   7  -4  -7      278.24      294.45     47.40 o 
   8  -4  -7      212.43      219.81     44.56 o 
   9  -4  -7      587.76      562.75     44.22 o 
  10  -4  -7      113.30      116.37     45.15 o 
  -5  -3  -7      204.55      225.58     48.25 o 
  -4  -3  -7      117.61      139.55     44.98 o 
  -3  -3  -7      183.78      169.37     42.95 o 
  -2  -3  -7     1052.26     1145.42     49.31 o 
  -1  -3  -7      449.32      478.26     30.32 o 
   0  -3  -7      446.92      458.90     30.13 o 
   1  -3  -7      708.60      719.65     34.90 o 
   2  -3  -7      347.78      381.05     38.54 o 
   3  -3  -7      511.48      549.33     39.90 o 
   4  -3  -7      335.39      374.54     43.15 o 
   5  -3  -7      445.35      451.15     47.77 o 
   6  -3  -7      522.75      482.58     46.17 o 
   7  -3  -7      801.46      760.21     44.96 o 
   8  -3  -7      736.98      741.29     45.09 o 
   9  -3  -7      367.15      409.38     43.10 o 
  10  -3  -7       75.36       90.21     44.18 o 
  -5  -2  -7       82.06       92.42     45.71 o 
  -4  -2  -7      310.76      295.33     43.71 o 
  -3  -2  -7      428.02      471.32     41.77 o 
  -2  -2  -7      265.83      264.75     39.72 o 
  -1  -2  -7      453.99      481.95     44.55 o 
   0  -2  -7      199.94      179.51     41.66 o 
   5  -2  -7     1069.45     1010.07     43.85 o 
   6  -2  -7       92.61       80.59     39.40 o 
   7  -2  -7     1075.83     1067.02     46.37 o 
   8  -2  -7      146.99      201.28     38.39 o 
   9  -2  -7      213.10      219.69     41.12 o 
  10  -2  -7       46.64       65.46     43.76 o 
  -6  -1  -7       71.69       85.95     47.22 o 
  -5  -1  -7      389.96      385.14     45.21 o 
  -4  -1  -7      658.15      701.83     43.06 o 
  -3  -1  -7      809.96      835.39     46.77 o 
  -2  -1  -7      965.89     1001.16     43.29 o 
  -1  -1  -7      359.27      391.47     42.69 o 
   0  -1  -7      336.18      370.07     41.82 o 
   5  -1  -7      151.21      133.68     39.26 o 
   6  -1  -7      622.04      642.41     38.56 o 
   7  -1  -7      292.20      282.78     37.44 o 
   8  -1  -7       16.56       -1.73     37.67 o 
   9  -1  -7       34.49       45.09     41.50 o 
  10  -1  -7       79.61       63.07     43.92 o 
  -6   0  -7      356.75      385.02     45.98 o 
  -5   0  -7      636.35      702.93     39.10 o 
  -4   0  -7      318.82      379.36     41.66 o 
  -3   0  -7      787.56      850.47     42.16 o 
  -2   0  -7      355.58      407.59     39.16 o 
  -1   0  -7      760.42      810.54     38.94 o 
   0   0  -7      271.21      267.78     35.85 o 
   4   0  -7       38.25       25.00     37.31 o 
   5   0  -7      680.06      669.65     38.04 o 
   6   0  -7      544.65      499.07     33.35 o 
   7   0  -7      469.22      447.18     38.57 o 
   8   0  -7      195.16      217.54     39.23 o 
   9   0  -7      347.97      349.06     42.88 o 
  10   0  -7      558.25      532.40     46.98 o 
  -7   1  -7      342.24      334.21     48.55 o 
  -6   1  -7      148.96      181.31     44.85 o 
  -5   1  -7      211.03      179.60     36.30 o 
  -4   1  -7      188.53      212.43     35.18 o 
  -3   1  -7      160.21      188.82     34.72 o 
  -2   1  -7      922.36      993.60     36.88 o 
  -1   1  -7      140.08      175.77     30.83 o 
   0   1  -7      842.23      898.25     37.81 o 
   4   1  -7      600.10      583.93     36.21 o 
   5   1  -7     1131.87     1119.75     34.58 o 
   6   1  -7      976.56      977.58     39.49 o 
   7   1  -7      753.23      767.26     35.57 o 
   8   1  -7      527.70      567.28     40.86 o 
   9   1  -7      398.01      429.19     43.75 o 
  10   1  -7      179.29      202.42     40.93 o 
  -7   2  -7       72.44      112.08     46.65 o 
  -6   2  -7        0.91       -4.96     42.68 o 
  -5   2  -7      443.07      432.09     42.98 o 
  -4   2  -7       61.70       68.15     34.24 o 
  -3   2  -7      892.75      942.97     41.43 o 
  -2   2  -7      160.79      170.85     36.50 o 
  -1   2  -7      299.22      319.35     36.25 o 
   0   2  -7     1150.54     1156.09     38.03 o 
   4   2  -7      647.90      623.63     32.39 o 
   5   2  -7     1041.69     1012.83     34.70 o 
   6   2  -7     1072.77     1064.63     36.24 o 
   7   2  -7      532.95      580.33     39.43 o 
   8   2  -7      663.26      696.01     37.23 o 
   9   2  -7      177.89      214.62     43.79 o 
  -7   3  -7       91.61      137.27     45.99 o 
  -6   3  -7       58.16       76.81     36.88 o 
  -5   3  -7      385.01      463.43     41.52 o 
  -4   3  -7      743.06      776.69     36.47 o 
  -3   3  -7      557.95      580.63     34.94 o 
  -2   3  -7     1495.16     1637.02     40.74 o 
  -1   3  -7      872.28      902.12     37.64 o 
   4   3  -7     1018.61     1006.51     33.98 o 
   5   3  -7      563.71      602.87     33.02 o 
   6   3  -7      986.37      993.02     34.98 o 
   7   3  -7      178.86      209.32     33.88 o 
   8   3  -7      128.31       88.98     36.40 o 
   9   3  -7       93.03      102.87     45.64 o 
  -7   4  -7       33.21       54.70     46.12 o 
  -6   4  -7      296.65      342.82     43.43 o 
  -5   4  -7      713.26      764.31     37.16 o 
  -4   4  -7      867.41      929.75     36.23 o 
  -3   4  -7      263.72      288.38     32.11 o 
  -2   4  -7      929.75      958.99     33.98 o 
  -1   4  -7     1132.51     1195.86     34.18 o 
   3   4  -7     1089.95     1104.36     43.35 o 
   4   4  -7     1646.19     1634.63     30.83 o 
   5   4  -7      100.32       93.04     25.58 o 
   6   4  -7      240.93      246.19     27.28 o 
   7   4  -7       27.08       42.89     29.18 o 
   8   4  -7       95.27      105.83     32.00 o 
   9   4  -7       94.58      105.91     40.88 o 
  -7   5  -7      560.56      584.96     47.21 o 
  -6   5  -7      675.84      735.63     39.26 o 
  -5   5  -7      692.00      750.23     36.83 o 
  -4   5  -7      452.46      490.74     33.35 o 
  -3   5  -7        9.88       22.25     35.54 o 
  -2   5  -7      433.75      433.39     36.73 o 
  -1   5  -7      375.23      397.58     31.74 o 
   2   5  -7       26.75       38.27     34.15 o 
   3   5  -7      359.63      352.50     36.35 o 
   4   5  -7     2526.81     2516.24     48.66 o 
   5   5  -7      430.88      421.27     28.42 o 
   6   5  -7       55.80       63.94     27.37 o 
   7   5  -7       38.82       55.22     29.74 o 
   8   5  -7      196.82      214.92     33.09 o 
  -7   6  -7      366.42      373.18     40.83 o 
  -6   6  -7      571.47      594.70     43.69 o 
  -5   6  -7      574.95      551.39     36.17 o 
  -4   6  -7      362.98      378.25     37.97 o 
  -3   6  -7       30.98       53.07     36.55 o 
  -2   6  -7      143.69      161.08     30.95 o 
   0   6  -7      871.82      877.67     38.14 o 
   1   6  -7      497.28      493.54     36.23 o 
   2   6  -7      585.56      587.85     37.87 o 
   3   6  -7      663.91      673.37     38.56 o 
   4   6  -7      866.63      871.62     38.23 o 
   5   6  -7       26.65       34.98     28.60 o 
   6   6  -7      207.66      214.63     28.60 o 
   7   6  -7      207.40      242.88     33.38 o 
  -7   7  -7       73.50      115.66     39.40 o 
  -6   7  -7      123.24      154.30     36.80 o 
  -5   7  -7       22.11       19.19     40.14 o 
  -4   7  -7      412.52      432.95     39.79 o 
  -3   7  -7      279.06      296.98     33.05 o 
  -1   7  -7     1470.07     1443.39     39.97 o 
   0   7  -7      606.39      597.27     37.36 o 
   1   7  -7      298.66      279.91     36.65 o 
   2   7  -7      429.11      454.20     37.10 o 
   3   7  -7      308.29      303.82     37.68 o 
   4   7  -7      379.87      397.51     26.51 o 
   5   7  -7      546.98      551.65     28.27 o 
   6   7  -7      278.11      312.50     30.52 o 
  -7   8  -7      125.09      137.24     40.95 o 
  -6   8  -7      230.72      220.10     44.35 o 
  -5   8  -7       89.69      113.02     41.22 o 
  -4   8  -7      182.95      177.64     40.00 o 
  -3   8  -7      469.35      537.11     34.82 o 
  -2   8  -7      830.48      829.64     34.04 o 
  -1   8  -7      888.31      895.75     38.44 o 
   0   8  -7      185.83      159.49     32.09 o 
   1   8  -7      257.16      234.43     33.12 o 
   2   8  -7      175.35      207.66     37.96 o 
   3   8  -7      220.28      268.38     40.04 o 
   4   8  -7      146.31      154.56     41.43 o 
   5   8  -7      114.58      137.89     31.19 o 
  -6   9  -7      442.44      477.27     40.09 o 
  -5   9  -7      334.37      350.83     43.48 o 
  -4   9  -7      306.66      315.38     41.76 o 
  -2   9  -7      347.09      366.52     34.12 o 
  -1   9  -7      548.47      536.02     39.89 o 
   0   9  -7      165.71      141.96     39.27 o 
   1   9  -7       83.45       78.44     34.19 o 
   2   9  -7      174.11      168.50     36.15 o 
   3   9  -7      397.03      422.97     43.48 o 
   4   9  -7       89.73       99.20     44.85 o 
  -5  10  -7      148.61      146.18     45.01 o 
  -3  10  -7      307.90      299.29     36.35 o 
  -2  10  -7      117.03      152.53     40.63 o 
  -1  10  -7      200.42      182.97     41.36 o 
   0  10  -7       32.10       42.79     35.63 o 
   1  10  -7      155.92      167.99     37.14 o 
   2  10  -7      189.28      135.72     44.08 o 
   3  10  -7      117.88      121.86     40.59 o 
  -3  11  -7      228.73      193.41     38.64 o 
  -2  11  -7       71.32      127.14     38.43 o 
  -1  11  -7       77.76       95.09     44.19 o 
   0  11  -7       29.39       63.00     39.01 o 
   3  -9  -6       13.72       51.94     46.22 o 
   4  -9  -6      197.17      210.79     40.87 o 
   5  -9  -6      151.60      164.32     47.47 o 
   6  -9  -6      106.68      142.67     48.12 o 
   0  -8  -6        9.21       14.50     46.67 o 
   1  -8  -6        5.72      -16.72     44.85 o 
   2  -8  -6       59.78       73.37     43.82 o 
   3  -8  -6      205.27      235.23     38.44 o 
   4  -8  -6      628.01      668.77     45.25 o 
   5  -8  -6      568.72      591.30     45.59 o 
   6  -8  -6      253.40      277.46     45.75 o 
   7  -8  -6      262.68      279.64     51.64 o 
   8  -8  -6       89.71      111.25     53.80 o 
  -1  -7  -6      236.30      262.12     35.02 o 
   0  -7  -6       59.29       81.36     43.35 o 
   1  -7  -6      392.50      375.21     42.60 o 
   2  -7  -6      538.67      579.27     42.19 o 
   3  -7  -6      454.52      556.09     41.93 o 
   4  -7  -6      358.17      397.85     41.65 o 
   5  -7  -6      279.09      285.56     46.45 o 
   6  -7  -6       38.28       38.34     42.09 o 
   7  -7  -6      317.97      332.85     50.03 o 
   8  -7  -6        4.83       18.07     42.71 o 
   9  -7  -6      431.25      422.73     45.33 o 
  -3  -6  -6       85.39       75.75     36.55 o 
  -2  -6  -6      200.05      206.77     32.37 o 
  -1  -6  -6      969.82     1006.78     37.58 o 
   0  -6  -6      503.23      588.43     37.93 o 
   1  -6  -6      610.56      646.47     41.42 o 
   2  -6  -6      385.83      398.71     39.99 o 
   3  -6  -6      672.13      656.82     40.74 o 
   4  -6  -6       89.63       92.43     43.16 o 
   5  -6  -6      259.38      268.74     40.46 o 
   6  -6  -6        9.25       44.94     44.85 o 
   7  -6  -6      189.06      188.50     36.97 o 
   8  -6  -6      603.68      622.28     41.93 o 
   9  -6  -6      204.92      233.50     41.38 o 
  10  -6  -6      155.12      159.23     52.63 o 
  -4  -5  -6       10.49       21.84     32.30 o 
  -3  -5  -6      166.26      163.57     30.07 o 
  -2  -5  -6      126.45      130.86     32.41 o 
  -1  -5  -6      993.97     1074.74     32.02 o 
   0  -5  -6      549.79      561.98     31.33 o 
   1  -5  -6       86.53      113.71     38.03 o 
   2  -5  -6      286.37      322.50     39.34 o 
   3  -5  -6       70.93       95.49     38.30 o 
   4  -5  -6      324.34      303.03     39.79 o 
   5  -5  -6      547.31      599.13     45.92 o 
   6  -5  -6      363.57      339.26     36.97 o 
   7  -5  -6      575.11      616.36     39.80 o 
   8  -5  -6      575.72      615.53     39.45 o 
   9  -5  -6      267.30      263.32     48.40 o 
  10  -5  -6      151.90      149.35     50.58 o 
  -5  -4  -6      254.47      223.36     54.49 o 
  -4  -4  -6      351.53      398.98     51.21 o 
  -3  -4  -6      794.11      823.13     34.95 o 
  -2  -4  -6      469.26      478.85     30.22 o 
  -1  -4  -6      731.25      739.03     31.43 o 
   0  -4  -6       61.28       72.04     27.40 o 
   1  -4  -6      279.07      314.96     33.47 o 
   2  -4  -6      103.49       96.26     37.10 o 
   3  -4  -6      683.56      669.15     40.04 o 
   4  -4  -6      458.96      477.07     40.17 o 
   5  -4  -6     1495.67     1498.95     43.85 o 
   6  -4  -6      712.77      718.09     36.10 o 
   7  -4  -6      744.85      764.03     38.00 o 
   8  -4  -6      127.52      141.08     44.12 o 
   9  -4  -6       79.19       85.99     40.82 o 
  10  -4  -6      166.09      183.62     45.02 o 
  -5  -3  -6      225.33      224.43     51.01 o 
  -4  -3  -6      146.88      137.74     43.25 o 
  -3  -3  -6      481.34      508.95     42.32 o 
  -2  -3  -6      278.24      284.94     26.74 o 
  -1  -3  -6       49.19       70.16     26.19 o 
   0  -3  -6      175.02      175.56     29.07 o 
   1  -3  -6      237.00      227.08     36.87 o 
   2  -3  -6     1034.27     1064.68     40.50 o 
   3  -3  -6      960.36      981.13     45.16 o 
   4  -3  -6      686.56      703.10     45.02 o 
   5  -3  -6     2005.28     1994.22     44.99 o 
   6  -3  -6     1409.74     1371.99     49.93 o 
   7  -3  -6     1051.51     1058.83     45.25 o 
   8  -3  -6      858.30      806.79     41.47 o 
   9  -3  -6      116.61      157.59     41.23 o 
  10  -3  -6      132.25      138.01     43.96 o 
  -6  -2  -6      107.99      106.60     46.59 o 
  -5  -2  -6       70.13       76.53     43.16 o 
  -4  -2  -6      345.93      336.59     41.92 o 
  -3  -2  -6      319.98      349.60     45.39 o 
  -2  -2  -6      122.20      137.17     39.06 o 
  -1  -2  -6       73.99       75.51     24.76 o 
   0  -2  -6      467.74      459.95     25.73 o 
   1  -2  -6     1632.74     1673.48     38.27 o 
   2  -2  -6     1344.86     1332.93     41.93 o 
   3  -2  -6     1050.85     1039.08     44.28 o 
   4  -2  -6      345.88      334.57     43.22 o 
   5  -2  -6      614.39      563.55     41.45 o 
   6  -2  -6      302.58      288.78     36.40 o 
   7  -2  -6      371.32      365.99     38.16 o 
   8  -2  -6      197.34      179.15     38.89 o 
   9  -2  -6       32.24       38.56     40.47 o 
  10  -2  -6       44.71       74.93     37.61 o 
  -7  -1  -6       91.92      100.93     41.29 o 
  -6  -1  -6      149.41      167.46     44.53 o 
  -5  -1  -6      501.31      518.82     37.80 o 
  -4  -1  -6      715.95      755.53     42.42 o 
  -3  -1  -6      490.30      503.94     41.69 o 
  -2  -1  -6      448.38      481.27     40.43 o 
  -1  -1  -6     1111.34     1125.07     41.62 o 
   0  -1  -6     3193.28     3496.95     55.83 o 
   4  -1  -6      202.31      197.78     33.94 o 
   5  -1  -6      187.52      205.17     38.27 o 
   6  -1  -6       90.90       93.82     40.03 o 
   7  -1  -6      326.54      370.28     38.14 o 
   8  -1  -6       72.75       48.88     32.82 o 
   9  -1  -6       91.17       80.67     40.89 o 
  10  -1  -6      505.49      477.11     39.62 o 
  -7   0  -6       84.55       93.06     46.91 o 
  -6   0  -6      101.91      126.81     43.15 o 
  -5   0  -6      257.03      284.34     36.08 o 
  -4   0  -6      754.49      796.58     43.06 o 
  -3   0  -6      380.95      426.91     35.41 o 
  -2   0  -6     1162.37     1226.17     41.89 o 
  -1   0  -6      187.48      196.45     36.07 o 
   0   0  -6     1384.74     1456.91     41.52 o 
   3   0  -6       12.12       20.49     32.41 o 
   4   0  -6      333.62      335.44     34.95 o 
   5   0  -6      282.81      313.67     35.10 o 
   6   0  -6     1243.17     1221.52     39.93 o 
   7   0  -6      187.58      185.95     37.66 o 
   8   0  -6      190.54      180.13     39.10 o 
   9   0  -6      375.75      445.55     37.60 o 
  10   0  -6      604.15      638.52     46.91 o 
  -7   1  -6       72.82       65.34     39.01 o 
  -6   1  -6      377.51      389.32     37.48 o 
  -5   1  -6      455.11      521.66     41.46 o 
  -4   1  -6      446.11      474.21     36.17 o 
  -3   1  -6     1087.58     1185.58     42.52 o 
  -2   1  -6      525.08      594.08     38.00 o 
  -1   1  -6      632.70      664.96     36.90 o 
   0   1  -6      915.50      981.20     37.71 o 
   3   1  -6      187.47      202.80     29.19 o 
   4   1  -6      236.09      216.65     29.10 o 
   5   1  -6     1317.16     1295.24     39.77 o 
   6   1  -6      716.75      680.67     38.39 o 
   7   1  -6      580.90      542.46     34.48 o 
   8   1  -6      345.86      380.18     35.31 o 
   9   1  -6      252.97      302.66     37.76 o 
  10   1  -6      247.59      283.86     46.29 o 
  -8   2  -6       65.70      105.56     41.46 o 
  -7   2  -6       74.15      106.43     38.77 o 
  -6   2  -6      585.22      599.85     43.10 o 
  -5   2  -6      378.93      418.89     41.40 o 
  -4   2  -6      985.35     1015.56     43.35 o 
  -3   2  -6      226.38      242.75     36.77 o 
  -2   2  -6      417.37      411.91     31.35 o 
  -1   2  -6      225.23      200.18     33.19 o 
   0   2  -6      849.87      896.22     32.66 o 
   3   2  -6     1028.86     1023.27     36.30 o 
   4   2  -6     1909.02     1889.41     37.31 o 
   5   2  -6     1276.42     1339.15     39.26 o 
   6   2  -6      463.41      461.12     33.82 o 
   7   2  -6       54.56       67.19     32.54 o 
   8   2  -6      271.90      283.31     35.21 o 
   9   2  -6       64.17       44.31     38.20 o 
  10   2  -6      143.76      149.74     48.40 o 
  -8   3  -6      113.98      142.71     41.07 o 
  -7   3  -6      216.28      249.38     38.04 o 
  -6   3  -6      335.45      286.24     41.96 o 
  -5   3  -6      655.51      742.36     36.83 o 
  -4   3  -6      124.00      129.79     38.19 o 
  -3   3  -6      327.19      337.30     31.63 o 
  -2   3  -6     1154.64     1179.62     34.84 o 
  -1   3  -6     1901.57     1986.38     37.81 o 
   3   3  -6     1954.85     1985.29     29.16 o 
   4   3  -6     1165.91     1169.44     29.42 o 
   5   3  -6     1225.91     1193.45     29.62 o 
   6   3  -6      101.42       91.14     26.85 o 
   7   3  -6       85.90       79.06     28.15 o 
   8   3  -6      147.91      172.13     35.18 o 
   9   3  -6       12.45       22.32     38.84 o 
  -8   4  -6       55.58       45.19     39.64 o 
  -7   4  -6      159.67      185.62     37.60 o 
  -6   4  -6      986.78     1096.31     38.79 o 
  -5   4  -6      350.40      382.16     34.50 o 
  -4   4  -6      218.94      221.02     32.74 o 
  -3   4  -6      977.69      981.18     34.31 o 
  -2   4  -6      928.17      943.26     33.21 o 
  -1   4  -6     1373.41     1385.74     34.88 o 
   1   4  -6      727.87      673.96     35.45 o 
   2   4  -6      526.18      478.69     35.68 o 
   3   4  -6      620.68      604.54     24.97 o 
   4   4  -6      426.43      431.88     24.91 o 
   5   4  -6      275.05      280.36     25.09 o 
   6   4  -6       29.38       26.33     25.80 o 
   7   4  -6       67.60       73.36     31.25 o 
   8   4  -6      169.37      211.96     31.68 o 
   9   4  -6      155.78      163.91     35.14 o 
  -8   5  -6       70.22       75.94     40.19 o 
  -7   5  -6      570.25      569.69     45.06 o 
  -6   5  -6      889.36      947.25     38.24 o 
  -5   5  -6      429.58      420.96     33.94 o 
  -4   5  -6      209.42      221.60     32.05 o 
  -3   5  -6     1116.63     1130.49     34.95 o 
  -2   5  -6     1514.65     1554.74     39.31 o 
   0   5  -6     1162.33     1137.88     33.58 o 
   1   5  -6      282.19      270.26     29.89 o 
   2   5  -6      248.04      260.02     34.45 o 
   3   5  -6      426.38      439.85     24.13 o 
   4   5  -6      271.44      286.14     24.96 o 
   5   5  -6        0.41       10.99     24.80 o 
   6   5  -6      200.82      219.75     30.32 o 
   7   5  -6      238.20      235.35     29.27 o 
   8   5  -6      552.18      615.64     36.40 o 
  -8   6  -6      218.19      240.09     47.54 o 
  -7   6  -6      554.01      616.18     45.52 o 
  -6   6  -6      392.79      468.05     36.61 o 
  -5   6  -6      758.50      802.44     35.20 o 
  -4   6  -6       93.04       86.51     31.85 o 
  -3   6  -6      624.27      672.26     33.51 o 
  -2   6  -6      662.10      708.51     32.99 o 
  -1   6  -6      707.60      717.73     35.63 o 
   0   6  -6      306.69      316.25     30.00 o 
   1   6  -6       97.35      107.78     33.97 o 
   2   6  -6      702.03      683.73     37.48 o 
   3   6  -6     1888.22     1899.81     30.42 o 
   4   6  -6      204.63      217.02     24.41 o 
   5   6  -6      242.89      234.20     29.03 o 
   6   6  -6      440.22      475.83     36.25 o 
   7   6  -6      618.53      638.53     32.22 o 
  -8   7  -6      117.85      155.13     47.24 o 
  -7   7  -6      366.86      388.36     44.85 o 
  -6   7  -6      253.96      298.83     36.33 o 
  -5   7  -6      403.91      440.61     34.60 o 
  -4   7  -6      368.07      407.39     38.30 o 
  -3   7  -6      803.65      871.56     38.93 o 
  -2   7  -6      716.54      709.18     32.45 o 
  -1   7  -6      200.15      209.86     30.65 o 
   0   7  -6       82.24       64.34     35.11 o 
   1   7  -6      286.31      290.65     31.85 o 
   2   7  -6      243.15      278.05     36.51 o 
   3   7  -6      964.60      972.01     28.54 o 
   4   7  -6      479.40      504.84     29.64 o 
   5   7  -6      241.59      269.01     29.28 o 
   6   7  -6      562.23      582.61     32.24 o 
  -7   8  -6      281.45      323.94     44.75 o 
  -6   8  -6      186.73      223.48     37.14 o 
  -5   8  -6      256.17      299.86     40.66 o 
  -4   8  -6      327.37      345.07     39.23 o 
  -3   8  -6      610.62      580.81     37.43 o 
  -2   8  -6      360.25      345.80     31.76 o 
  -1   8  -6      281.30      262.22     36.38 o 
   0   8  -6      189.92      200.98     36.30 o 
   1   8  -6      508.04      529.28     37.47 o 
   2   8  -6      365.10      408.87     38.90 o 
   3   8  -6      819.74      839.23     41.25 o 
   4   8  -6      106.99      127.33     26.95 o 
   5   8  -6      131.56      115.97     31.07 o 
  -7   9  -6      359.58      361.46     46.94 o 
  -6   9  -6      105.70      101.47     37.76 o 
  -5   9  -6      259.72      302.61     41.37 o 
  -4   9  -6      341.22      390.77     39.90 o 
  -3   9  -6      286.58      314.49     33.27 o 
  -2   9  -6      516.45      534.33     38.14 o 
  -1   9  -6      444.38      442.20     33.88 o 
   0   9  -6      471.06      470.49     34.47 o 
   1   9  -6      602.91      577.95     35.71 o 
   2   9  -6      429.01      425.10     35.95 o 
   3   9  -6       83.93      100.80     41.53 o 
   4   9  -6       18.90       22.44     44.23 o 
  -6  10  -6      248.53      228.95     46.34 o 
  -5  10  -6      179.04      184.55     44.11 o 
  -4  10  -6      317.82      318.02     41.30 o 
  -3  10  -6      270.24      288.99     35.31 o 
  -2  10  -6      407.51      470.85     40.64 o 
  -1  10  -6      109.02      111.82     40.53 o 
   0  10  -6       70.09       91.01     41.02 o 
   1  10  -6       79.57      112.31     42.15 o 
   2  10  -6      105.64       82.43     43.05 o 
   3  10  -6       41.63       55.73     45.89 o 
  -4  11  -6      256.97      318.51     44.51 o 
  -3  11  -6      221.31      236.66     37.93 o 
  -2  11  -6       83.97      109.49     37.03 o 
  -1  11  -6       62.21       47.92     43.28 o 
   0  11  -6      125.80      142.79     39.07 o 
   1  11  -6       53.12       61.20     46.01 o 
   1  -9  -5      166.82      185.26     46.67 o 
   2  -9  -5       11.14       31.89     44.62 o 
   3  -9  -5      231.90      242.57     43.79 o 
   4  -9  -5      163.07      191.67     44.25 o 
   5  -9  -5      154.46      170.82     44.06 o 
   6  -9  -5       57.84       59.54     45.31 o 
   7  -9  -5      127.68      148.61     46.32 o 
  -1  -8  -5      118.17      120.68     36.31 o 
   0  -8  -5      155.85      154.61     44.05 o 
   1  -8  -5       27.87       21.57     36.63 o 
   2  -8  -5      405.84      402.50     37.34 o 
   3  -8  -5      585.80      557.47     37.80 o 
   4  -8  -5      368.78      421.94     42.08 o 
   5  -8  -5      144.74      163.32     41.50 o 
   6  -8  -5      114.56      104.94     47.37 o 
   7  -8  -5      274.38      318.54     49.48 o 
   8  -8  -5      482.51      520.78     46.85 o 
   9  -8  -5      354.47      375.93     45.15 o 
  -2  -7  -5      103.72      135.21     32.54 o 
  -1  -7  -5      196.03      199.16     32.85 o 
   0  -7  -5      101.17      149.16     40.52 o 
   1  -7  -5      443.71      442.66     35.91 o 
   2  -7  -5      563.51      598.17     36.31 o 
   3  -7  -5      448.11      468.79     40.27 o 
   4  -7  -5      154.94      130.54     33.94 o 
   5  -7  -5      104.11      134.69     38.44 o 
   6  -7  -5      387.78      411.28     41.87 o 
   7  -7  -5      408.67      458.14     39.54 o 
   8  -7  -5      349.38      357.38     40.49 o 
   9  -7  -5      261.19      291.54     41.48 o 
  -4  -6  -5       47.52       54.63     32.81 o 
  -3  -6  -5      407.74      424.97     35.49 o 
  -2  -6  -5      728.67      711.34     34.46 o 
  -1  -6  -5      415.00      455.34     30.94 o 
   0  -6  -5      259.13      235.81     34.44 o 
   1  -6  -5      450.07      484.95     34.41 o 
   2  -6  -5      151.65      189.75     37.84 o 
   3  -6  -5      476.33      489.54     39.57 o 
   4  -6  -5      475.45      478.01     39.00 o 
   5  -6  -5      373.29      379.72     43.83 o 
   6  -6  -5      441.73      449.52     37.02 o 
   7  -6  -5      429.54      420.05     36.87 o 
   8  -6  -5      337.95      332.56     37.85 o 
   9  -6  -5       77.68       97.02     38.96 o 
  10  -6  -5      128.76      122.51     45.21 o 
  -5  -5  -5      113.53      131.49     55.49 o 
  -4  -5  -5      241.88      249.21     33.72 o 
  -3  -5  -5      309.48      334.24     29.15 o 
  -2  -5  -5     1240.83     1230.59     31.28 o 
  -1  -5  -5      402.48      418.99     31.15 o 
   0  -5  -5      322.54      327.24     29.70 o 
   1  -5  -5      204.70      206.03     37.83 o 
   2  -5  -5      474.63      440.00     33.94 o 
   3  -5  -5      614.90      618.93     38.93 o 
   4  -5  -5      576.21      579.88     44.03 o 
   5  -5  -5      253.12      262.56     36.20 o 
   6  -5  -5     1020.67     1030.78     68.26 o 
   7  -5  -5      170.28      172.53     34.40 o 
   8  -5  -5      291.51      307.69     36.58 o 
   9  -5  -5       81.36       77.24     41.16 o 
  10  -5  -5       69.10       65.46     44.61 o 
  -5  -4  -5      706.35      628.88     48.02 o 
  -4  -4  -5      397.07      396.79     30.53 o 
  -3  -4  -5      161.07      165.63     27.26 o 
  -2  -4  -5      259.25      293.94     29.11 o 
  -1  -4  -5      144.28      167.92     26.20 o 
   0  -4  -5      101.41      106.67     30.22 o 
   1  -4  -5      361.50      350.46     32.44 o 
   2  -4  -5      950.61      955.91     39.97 o 
   3  -4  -5     1298.58     1285.96     41.99 o 
   4  -4  -5      626.67      610.92     44.85 o 
   5  -4  -5     1940.28     1999.12     48.69 o 
   6  -4  -5     1322.32     1368.48     38.55 o 
   7  -4  -5      371.25      391.22     36.08 o 
   8  -4  -5       95.23       98.39     43.59 o 
   9  -4  -5      139.59      163.34     46.57 o 
  10  -4  -5      289.61      360.37     45.05 o 
  11  -4  -5      423.68      436.77     49.25 o 
  -6  -3  -5      200.88      189.48     46.65 o 
  -5  -3  -5      280.74      283.07     44.58 o 
  -4  -3  -5      317.28      328.58     42.23 o 
  -3  -3  -5       76.11       78.15     26.24 o 
  -2  -3  -5      406.90      416.15     29.30 o 
  -1  -3  -5      152.20      147.36     28.03 o 
   0  -3  -5       98.99      107.41     26.95 o 
   1  -3  -5     2223.21     2261.02     44.36 o 
   2  -3  -5     1054.51     1051.89     40.54 o 
   3  -3  -5      631.16      608.27     38.43 o 
   4  -3  -5     2040.74     2049.06     43.38 o 
   5  -3  -5     1818.06     1817.34     59.68 o 
   6  -3  -5      516.98      537.82     35.83 o 
   7  -3  -5     1217.89     1166.77     42.43 o 
   8  -3  -5      462.70      495.12     40.16 o 
   9  -3  -5      232.28      276.26     41.49 o 
  10  -3  -5      311.59      333.45     44.61 o 
  11  -3  -5       64.55      102.96     48.07 o 
  -7  -2  -5       74.09       77.86     48.48 o 
  -6  -2  -5       36.66       39.33     44.66 o 
  -5  -2  -5       64.82       71.84     42.63 o 
  -4  -2  -5      305.69      336.37     41.05 o 
  -3  -2  -5      175.49      200.45     46.18 o 
  -2  -2  -5      448.40      455.56     26.97 o 
  -1  -2  -5      902.13      917.48     29.36 o 
   0  -2  -5     2922.86     2938.24     83.74 o 
   1  -2  -5     4195.61     4295.61     52.96 o 
   2  -2  -5     2139.66     2179.95     46.51 o 
   3  -2  -5      473.70      477.50     45.14 o 
   4  -2  -5      495.29      480.07     32.43 o 
   5  -2  -5      912.86      886.02     42.49 o 
   6  -2  -5      695.85      689.10     38.80 o 
   7  -2  -5     1160.29     1193.03     42.05 o 
   8  -2  -5      271.68      278.25     38.70 o 
   9  -2  -5      236.01      250.72     41.09 o 
  10  -2  -5      207.86      231.54     44.56 o 
  11  -2  -5        0.98        6.72     46.59 o 
  -7  -1  -5       15.75       29.30     39.66 o 
  -6  -1  -5       23.28       25.56     37.73 o 
  -5  -1  -5      373.18      387.84     41.50 o 
  -4  -1  -5      993.00     1077.25     44.32 o 
  -3  -1  -5      932.45      966.74     43.00 o 
  -2  -1  -5     1446.48     1464.89     43.63 o 
  -1  -1  -5     3958.60     4172.52     55.16 o 
   0  -1  -5     2967.14     3107.79     55.75 o 
   3  -1  -5      402.06      367.12     39.13 o 
   4  -1  -5      652.62      613.58     36.71 o 
   5  -1  -5     1230.39     1242.26     40.30 o 
   6  -1  -5      394.17      377.65     36.90 o 
   7  -1  -5      539.02      538.47     38.50 o 
   8  -1  -5      600.07      592.54     40.40 o 
   9  -1  -5      153.95      191.55     35.63 o 
  10  -1  -5      187.76      199.95     44.13 o 
  -8   0  -5       15.26       16.92     41.93 o 
  -7   0  -5       96.77       69.88     44.53 o 
  -6   0  -5      397.50      425.58     42.60 o 
  -5   0  -5     1392.48     1458.91     44.13 o 
  -4   0  -5     1106.31     1155.63     43.83 o 
  -3   0  -5      979.80      999.85     42.69 o 
  -2   0  -5     1075.47     1049.04     40.99 o 
  -1   0  -5     2469.55     2645.02     47.98 o 
   0   0  -5     2867.23     3027.54     52.76 o 
   3   0  -5     1170.68     1193.46     39.69 o 
   4   0  -5     1265.00     1226.07     39.60 o 
   5   0  -5     1653.73     1585.08     40.53 o 
   6   0  -5      303.04      321.41     36.31 o 
   7   0  -5      556.36      555.04     34.98 o 
   8   0  -5      358.08      392.98     40.14 o 
   9   0  -5      123.31      168.50     36.65 o 
  10   0  -5      387.94      382.65     40.52 o 
  -8   1  -5      187.31      206.77     47.25 o 
  -7   1  -5      312.87      335.70     44.39 o 
  -6   1  -5     1001.54     1028.51     38.97 o 
  -5   1  -5     1074.04     1110.83     43.58 o 
  -4   1  -5     1018.37     1042.54     37.83 o 
  -3   1  -5      264.90      311.77     37.54 o 
  -2   1  -5      460.28      437.07     36.03 o 
  -1   1  -5      713.53      761.35     37.94 o 
   0   1  -5      457.08      417.30     35.93 o 
   3   1  -5     1111.85     1057.52     34.24 o 
   4   1  -5     1794.16     1796.24     40.30 o 
   5   1  -5      439.92      427.19     31.48 o 
   6   1  -5      256.22      273.42     36.33 o 
   7   1  -5      196.12      182.70     33.52 o 
   8   1  -5       91.77      123.67     34.22 o 
   9   1  -5      815.93      861.64     45.38 o 
  10   1  -5      162.01      198.46     45.82 o 
  -8   2  -5      368.76      393.23     40.86 o 
  -7   2  -5      851.18      886.82     39.64 o 
  -6   2  -5      715.52      726.42     37.24 o 
  -5   2  -5     1270.45     1376.16     39.20 o 
  -4   2  -5      221.58      255.54     33.54 o 
  -3   2  -5      446.66      462.37     32.74 o 
  -2   2  -5     1999.85     2137.17     42.16 o 
  -1   2  -5      912.95      899.71     33.65 o 
   0   2  -5      645.14      678.73     36.53 o 
   2   2  -5     1790.06     1782.58     40.85 o 
   3   2  -5     4448.59     4408.97     47.14 o 
   4   2  -5      606.24      617.98     29.10 o 
   5   2  -5      649.66      620.20     30.07 o 
   6   2  -5      310.33      322.54     27.71 o 
   7   2  -5      175.89      193.48     32.10 o 
   8   2  -5      401.62      461.55     35.28 o 
   9   2  -5      706.11      705.28     35.31 o 
  10   2  -5      229.14      237.07     38.53 o 
  -8   3  -5      116.58      126.73     45.54 o 
  -7   3  -5      137.59      162.97     36.58 o 
  -6   3  -5      244.07      270.64     40.17 o 
  -5   3  -5       18.89       -1.33     33.95 o 
  -4   3  -5        8.54       25.39     30.96 o 
  -3   3  -5      363.38      341.55     36.13 o 
  -2   3  -5     2166.93     2274.74     42.05 o 
  -1   3  -5      586.30      535.42     31.23 o 
   1   3  -5      735.36      752.30     32.84 o 
   2   3  -5     1856.44     1844.39     30.43 o 
   3   3  -5     1934.10     1939.95     30.70 o 
   4   3  -5      930.13      926.21     27.34 o 
   5   3  -5      479.69      475.66     26.52 o 
   6   3  -5      297.00      292.23     29.48 o 
   7   3  -5      531.35      557.53     32.00 o 
   8   3  -5      362.18      399.85     31.10 o 
   9   3  -5      125.57      133.03     36.93 o 
  -9   4  -5       51.20       35.81     42.69 o 
  -8   4  -5      207.17      231.23     44.32 o 
  -7   4  -5      625.20      576.44     42.98 o 
  -6   4  -5      694.14      748.78     41.39 o 
  -5   4  -5      464.22      477.83     39.26 o 
  -4   4  -5      535.28      512.68     32.39 o 
  -3   4  -5     1653.31     1704.94     40.32 o 
  -2   4  -5     1632.56     1662.96     39.90 o 
  -1   4  -5      932.82      902.80     32.61 o 
   0   4  -5      375.64      293.70     29.19 o 
   1   4  -5      474.76      474.80     34.28 o 
   2   4  -5      723.57      707.15     25.48 o 
   3   4  -5      536.74      530.59     23.97 o 
   4   4  -5      422.71      420.01     26.77 o 
   5   4  -5      236.15      263.37     27.35 o 
   6   4  -5       87.59       97.38     28.79 o 
   7   4  -5      260.26      256.38     28.63 o 
   8   4  -5      119.45      129.97     31.53 o 
   9   4  -5       53.20       60.22     36.63 o 
  -9   5  -5       80.47       96.56     42.19 o 
  -8   5  -5      123.22      152.77     38.04 o 
  -7   5  -5      433.86      476.01     43.10 o 
  -6   5  -5      764.00      803.57     36.30 o 
  -5   5  -5      321.58      308.20     38.07 o 
  -4   5  -5     2096.75     2215.47     43.46 o 
  -3   5  -5     1258.47     1273.29     38.61 o 
  -2   5  -5     1836.56     1929.10     37.14 o 
  -1   5  -5      921.02      915.83     32.01 o 
   0   5  -5       46.14       38.84     27.67 o 
   1   5  -5      198.59      160.92     32.64 o 
   2   5  -5      483.26      496.52     24.76 o 
   3   5  -5      200.35      188.58     24.01 o 
   4   5  -5      909.35      900.36     25.91 o 
   5   5  -5      191.53      192.78     27.68 o 
   6   5  -5      708.81      688.20     30.41 o 
   7   5  -5      682.13      758.62     32.82 o 
   8   5  -5      222.89      257.46     31.29 o 
  -8   6  -5      301.09      348.08     39.39 o 
  -7   6  -5     1116.50     1238.10     39.66 o 
  -6   6  -5      248.80      271.06     34.29 o 
  -5   6  -5       70.86       74.85     32.25 o 
  -4   6  -5      300.08      283.84     38.16 o 
  -3   6  -5      292.44      294.25     35.90 o 
  -2   6  -5      109.73      107.22     21.88 o 
  -1   6  -5       30.59       60.42     28.19 o 
   0   6  -5       45.37       50.80     28.65 o 
   1   6  -5      101.89       95.95     29.36 o 
   2   6  -5      503.71      507.56     36.18 o 
   3   6  -5      179.83      190.82     23.98 o 
   4   6  -5      275.35      265.62     27.87 o 
   5   6  -5       55.08       64.07     27.09 o 
   6   6  -5      447.04      461.78     29.79 o 
   7   6  -5      270.23      293.76     30.86 o 
  -8   7  -5      465.28      497.46     41.09 o 
  -7   7  -5      687.09      790.70     43.82 o 
  -6   7  -5      457.12      489.60     35.50 o 
  -5   7  -5       11.37       35.27     36.93 o 
  -4   7  -5      213.32      201.95     36.77 o 
  -3   7  -5      135.68      139.68     22.84 o 
  -2   7  -5      163.09      158.69     34.24 o 
  -1   7  -5      314.21      308.33     30.65 o 
   0   7  -5       67.86       88.96     34.62 o 
   1   7  -5      232.43      220.64     36.03 o 
   2   7  -5     1875.71     1848.25     38.79 o 
   3   7  -5      496.92      490.35     26.76 o 
   4   7  -5      268.52      262.41     27.56 o 
   5   7  -5      165.70      187.14     26.80 o 
   6   7  -5      313.13      335.14     29.22 o 
  -8   8  -5      213.45      214.98     40.03 o 
  -7   8  -5       74.71       90.14     42.80 o 
  -6   8  -5       63.91       68.46     40.24 o 
  -5   8  -5      104.04      142.74     38.53 o 
  -4   8  -5      320.28      364.77     26.41 o 
  -3   8  -5      143.94      168.54     30.89 o 
  -2   8  -5      301.24      311.82     31.81 o 
  -1   8  -5      382.25      369.74     31.88 o 
   0   8  -5      554.89      571.66     33.11 o 
   1   8  -5      621.29      598.55     33.77 o 
   2   8  -5     1013.34      981.23     40.47 o 
   3   8  -5      164.65      174.60     30.35 o 
   4   8  -5      123.36      128.31     26.87 o 
   5   8  -5      197.54      229.07     31.44 o 
  -7   9  -5        4.35       32.55     37.96 o 
  -6   9  -5       36.94       44.81     41.52 o 
  -5   9  -5      165.24      178.68     40.73 o 
  -4   9  -5      453.29      468.03     35.35 o 
  -3   9  -5     1014.74     1042.45     35.47 o 
  -2   9  -5      259.31      243.14     32.51 o 
  -1   9  -5      360.46      386.77     33.04 o 
   0   9  -5      622.74      590.42     34.50 o 
   1   9  -5      280.32      293.20     34.51 o 
   2   9  -5      243.03      255.80     35.34 o 
   3   9  -5       68.58       66.75     41.96 o 
   4   9  -5       36.28       42.51     31.09 o 
  -6  10  -5      237.03      229.35     44.49 o 
  -5  10  -5      281.36      270.76     27.65 o 
  -4  10  -5      790.50      815.31     37.81 o 
  -3  10  -5      336.50      362.66     35.60 o 
  -2  10  -5      168.26      182.97     34.28 o 
  -1  10  -5      184.10      217.61     34.60 o 
   0  10  -5      177.01      183.96     41.17 o 
   1  10  -5       57.31       54.75     36.21 o 
   2  10  -5       45.13       38.20     43.20 o 
   3  10  -5       51.81       38.47     45.35 o 
  -5  11  -5      392.53      434.88     39.73 o 
  -4  11  -5      113.55      128.34     37.54 o 
  -3  11  -5       88.24      153.57     42.18 o 
  -2  11  -5       75.05       59.81     42.28 o 
  -1  11  -5      112.49       88.43     43.02 o 
   0  11  -5       16.55       12.41     44.03 o 
   1  11  -5      128.71      115.73     45.79 o 
   3 -10  -4      228.06      241.21     46.11 o 
   4 -10  -4      179.09      176.19     45.38 o 
   5 -10  -4       81.10       80.96     45.59 o 
   6 -10  -4       20.93        0.80     52.10 o 
   0  -9  -4      259.02      303.99     40.16 o 
   1  -9  -4      204.69      206.41     44.68 o 
   2  -9  -4      191.44      156.90     37.40 o 
   3  -9  -4      117.90      146.66     36.40 o 
   4  -9  -4       20.59      -11.86     36.01 o 
   5  -9  -4      100.09      141.77     42.32 o 
   6  -9  -4       93.16      104.37     48.30 o 
   7  -9  -4      155.02      177.17     49.80 o 
   8  -9  -4      202.06      206.67     44.16 o 
  -2  -8  -4      194.05      202.39     38.50 o 
  -1  -8  -4      208.33      218.32     37.46 o 
   0  -8  -4       72.17       71.76     41.99 o 
   1  -8  -4      191.99      212.93     35.65 o 
   2  -8  -4      417.24      414.80     40.93 o 
   3  -8  -4      249.98      289.03     34.72 o 
   4  -8  -4      169.39      181.83     39.29 o 
   5  -8  -4      200.48      229.44     40.07 o 
   6  -8  -4      331.68      360.53     41.47 o 
   7  -8  -4      482.13      511.82     40.92 o 
   8  -8  -4      458.89      521.41     40.09 o 
   9  -8  -4       75.25       87.84     38.70 o 
  -3  -7  -4      136.10      157.77     34.36 o 
  -2  -7  -4      293.25      336.17     34.92 o 
  -1  -7  -4      334.21      352.36     34.21 o 
   0  -7  -4      402.65      450.54     35.73 o 
   1  -7  -4      298.31      276.32     39.29 o 
   2  -7  -4      600.95      631.74     40.10 o 
   3  -7  -4      380.77      388.50     33.48 o 
   4  -7  -4      222.89      245.84     37.56 o 
   5  -7  -4      212.74      240.45     38.24 o 
   6  -7  -4      312.17      331.80     34.97 o 
   7  -7  -4      928.38      934.76     36.11 o 
   8  -7  -4       50.81       62.62     34.83 o 
   9  -7  -4       16.85       16.18     38.28 o 
  10  -7  -4       14.25       17.37     40.19 o 
  -4  -6  -4      372.83      398.53     48.63 o 
  -3  -6  -4      481.56      484.57     30.56 o 
  -2  -6  -4      325.73      336.70     29.52 o 
  -1  -6  -4      191.21      199.51     28.20 o 
   0  -6  -4      210.82      197.32     29.75 o 
   1  -6  -4      521.71      553.95     38.93 o 
   2  -6  -4     1154.49     1179.54     41.75 o 
   3  -6  -4      834.92      825.98     39.80 o 
   4  -6  -4      661.68      645.68     43.96 o 
   5  -6  -4     1058.98     1040.98     37.52 o 
   6  -6  -4      774.28      783.79     33.59 o 
   7  -6  -4       75.59       86.75     32.12 o 
   8  -6  -4       16.47       31.32     35.10 o 
   9  -6  -4       25.55       25.97     36.70 o 
  10  -6  -4       38.21       54.43     42.05 o 
  -5  -5  -4      419.13      456.76     31.03 o 
  -4  -5  -4      581.93      595.98     35.22 o 
  -3  -5  -4      520.89      546.69     31.16 o 
  -2  -5  -4      776.73      808.91     31.76 o 
  -1  -5  -4      513.69      527.18     28.87 o 
   0  -5  -4      784.56      778.79     30.48 o 
   1  -5  -4      918.94      907.62     38.83 o 
   2  -5  -4      880.46      878.58     39.13 o 
   3  -5  -4       77.40       74.83     35.25 o 
   4  -5  -4      314.68      304.78     37.37 o 
   5  -5  -4      606.53      616.37     32.07 o 
   6  -5  -4      236.86      238.34     31.64 o 
   7  -5  -4      136.04      138.81     31.40 o 
   8  -5  -4       68.43       69.60     34.63 o 
   9  -5  -4       71.32       93.01     35.49 o 
  10  -5  -4      274.34      270.32     36.73 o 
  -6  -4  -4      254.71      266.37     48.27 o 
  -5  -4  -4      522.13      512.40     29.38 o 
  -4  -4  -4      423.94      438.00     29.93 o 
  -3  -4  -4     1414.66     1417.62     29.26 o 
  -2  -4  -4      349.65      355.18     29.33 o 
  -1  -4  -4      285.96      275.36     29.85 o 
   0  -4  -4      794.23      788.19     29.56 o 
   1  -4  -4     1202.43     1222.65     35.64 o 
   2  -4  -4      247.44      261.65     35.67 o 
   3  -4  -4      357.81      353.48     36.81 o 
   4  -4  -4      909.47      901.65     35.17 o 
   5  -4  -4       16.59       12.98     31.52 o 
   6  -4  -4       39.50       33.88     31.44 o 
   7  -4  -4      223.78      213.59     32.21 o 
   8  -4  -4      610.29      622.58     36.40 o 
   9  -4  -4      634.92      700.63     39.79 o 
  10  -4  -4      620.51      671.70     46.08 o 
  11  -4  -4      607.44      624.33     49.55 o 
  -7  -3  -4      161.25      137.94     48.80 o 
  -6  -3  -4      240.36      272.04     39.90 o 
  -5  -3  -4      690.04      661.14     43.86 o 
  -4  -3  -4       28.82       43.17     25.17 o 
  -3  -3  -4      920.80      929.55     28.50 o 
  -2  -3  -4      353.49      336.76     25.12 o 
  -1  -3  -4      452.88      422.81     26.47 o 
   0  -3  -4      933.03      955.44     28.44 o 
   1  -3  -4      218.30      211.35     30.62 o 
   2  -3  -4      417.69      444.78     37.90 o 
   3  -3  -4      886.64      958.16     36.00 o 
   4  -3  -4     1569.25     1627.41     38.66 o 
   5  -3  -4     1484.58     1482.59     37.13 o 
   6  -3  -4      677.81      687.78     34.40 o 
   7  -3  -4     1283.33     1279.21     39.80 o 
   8  -3  -4     1122.86     1172.89     42.63 o 
   9  -3  -4      373.12      418.48     42.13 o 
  10  -3  -4      282.70      296.34     44.81 o 
  11  -3  -4      297.33      328.19     48.12 o 
  -7  -2  -4       12.16       21.87     45.75 o 
  -6  -2  -4      226.74      174.94     37.71 o 
  -5  -2  -4      319.05      355.58     42.39 o 
  -4  -2  -4      141.69      152.28     42.32 o 
  -3  -2  -4      241.26      249.56     26.47 o 
  -2  -2  -4      600.43      564.76     25.51 o 
  -1  -2  -4     2429.92     2459.28     52.05 o 
   0  -2  -4      738.35      714.67     29.43 o 
   1  -2  -4      402.47      411.67     32.66 o 
   2  -2  -4      460.66      478.21     42.02 o 
   3  -2  -4      772.57      775.56     33.85 o 
   4  -2  -4     2593.80     2572.89    101.98 o 
   5  -2  -4     2227.36     2190.09     41.34 o 
   6  -2  -4     1127.77     1084.31     41.13 o 
   7  -2  -4      687.97      731.56     36.31 o 
   8  -2  -4      555.29      552.54     40.16 o 
   9  -2  -4       73.73      108.85     35.64 o 
  10  -2  -4       53.28       65.66     38.11 o 
  11  -2  -4      149.23      193.37     41.75 o 
  -8  -1  -4       34.39       38.89     41.36 o 
  -7  -1  -4      177.56      199.62     39.26 o 
  -6  -1  -4      337.52      319.92     42.90 o 
  -5  -1  -4      712.46      743.45     43.55 o 
  -4  -1  -4      564.89      563.99     43.15 o 
  -3  -1  -4      360.35      361.50     40.49 o 
  -2  -1  -4     1668.13     1714.61     46.64 o 
  -1  -1  -4     1061.75     1061.54     27.75 o 
   0  -1  -4      891.20      883.36     27.42 o 
   1  -1  -4     1404.05     1394.38     38.90 o 
   2  -1  -4      561.46      652.69     43.18 o 
   3  -1  -4     2306.07     2296.56     51.59 o 
   4  -1  -4     1664.95     1665.58     43.35 o 
   5  -1  -4     1083.20     1054.69     39.50 o 
   6  -1  -4      646.70      644.20     38.96 o 
   7  -1  -4      437.61      465.21     39.44 o 
   8  -1  -4      399.42      391.09     40.17 o 
   9  -1  -4       89.89       98.61     36.11 o 
  10  -1  -4      178.11      234.40     38.70 o 
  11  -1  -4       99.67       92.14     42.72 o 
  -8   0  -4       11.86       17.72     47.34 o 
  -7   0  -4      393.81      387.93     44.91 o 
  -6   0  -4      877.63      860.01     43.36 o 
  -5   0  -4      951.83      912.78     38.84 o 
  -4   0  -4      343.36      342.26     40.07 o 
  -3   0  -4      193.40      202.41     37.94 o 
  -2   0  -4     1054.35     1170.43     42.68 o 
  -1   0  -4      807.14      825.18     39.79 o 
   0   0  -4     1247.37     1268.53     43.49 o 
   2   0  -4      661.30      608.27     40.99 o 
   3   0  -4     3877.98     3939.06     53.36 o 
   4   0  -4     1437.34     1432.51     41.07 o 
   5   0  -4      206.69      241.32     34.41 o 
   6   0  -4      114.97      126.23     37.18 o 
   7   0  -4      250.85      245.49     38.63 o 
   8   0  -4      284.38      288.46     34.77 o 
   9   0  -4      562.27      577.44     43.08 o 
  10   0  -4      359.15      379.06     39.73 o 
  -9   1  -4      211.88      188.67     43.46 o 
  -8   1  -4      427.27      489.87     46.51 o 
  -7   1  -4      729.15      760.87     39.34 o 
  -6   1  -4      700.42      693.88     37.56 o 
  -5   1  -4      345.63      328.02     35.18 o 
  -4   1  -4      111.54      144.56     38.64 o 
  -3   1  -4      304.08      333.05     32.41 o 
  -2   1  -4     2332.31     2429.60     42.92 o 
  -1   1  -4     1460.99     1476.70     42.35 o 
   0   1  -4     3195.07     3367.67     52.84 o 
   2   1  -4      791.29      759.25     34.45 o 
   3   1  -4     1481.04     1482.52     37.58 o 
   4   1  -4      491.53      490.91     31.27 o 
   5   1  -4      142.86      112.62     27.61 o 
   6   1  -4      148.82      130.95     28.01 o 
   7   1  -4      516.75      552.34     33.76 o 
   8   1  -4     1178.16     1225.61     33.61 o 
   9   1  -4      631.89      714.41     34.49 o 
  10   1  -4      467.12      531.46     40.73 o 
  -9   2  -4      341.86      425.26     42.72 o 
  -8   2  -4      516.56      540.42     45.65 o 
  -7   2  -4      398.28      367.72     36.96 o 
  -6   2  -4      532.09      521.80     41.55 o 
  -5   2  -4      352.75      365.47     35.87 o 
  -4   2  -4      986.27     1051.29     41.57 o 
  -3   2  -4      477.56      469.62     32.18 o 
  -2   2  -4      989.12      935.32     34.90 o 
  -1   2  -4      880.29      896.55     34.29 o 
   0   2  -4      497.18      502.48     36.71 o 
   2   2  -4     1718.61     1674.85     29.85 o 
   3   2  -4     2276.45     2282.85     37.21 o 
   4   2  -4     1818.30     1836.19     31.18 o 
   5   2  -4      223.35      198.22     25.41 o 
   6   2  -4      939.29      948.40     29.34 o 
   7   2  -4     1299.55     1325.44     34.79 o 
   8   2  -4      731.37      793.43     31.53 o 
   9   2  -4      384.98      401.35     32.67 o 
  10   2  -4      172.28      164.51     39.56 o 
  -9   3  -4      108.68       99.55     47.14 o 
  -8   3  -4       99.53       90.86     43.68 o 
  -7   3  -4      114.34      150.97     35.52 o 
  -6   3  -4      287.60      268.73     40.20 o 
  -5   3  -4       97.98       91.96     33.58 o 
  -4   3  -4      163.50      179.01     31.62 o 
  -3   3  -4     1417.07     1392.06     36.00 o 
  -2   3  -4     1909.43     1924.31     39.13 o 
  -1   3  -4      174.17      160.08     33.74 o 
   0   3  -4     1396.09     1480.51     37.17 o 
   1   3  -4     1588.92     1534.99     41.50 o 
   2   3  -4      653.53      661.98     25.81 o 
   3   3  -4     2091.41     2127.85     36.26 o 
   4   3  -4      504.71      503.64     26.80 o 
   5   3  -4     1329.08     1330.07     28.44 o 
   6   3  -4     1246.61     1262.07     31.33 o 
   7   3  -4      372.15      424.50     28.33 o 
   8   3  -4      411.06      425.94     31.28 o 
   9   3  -4       13.95       28.79     32.47 o 
  -9   4  -4       17.05       18.36     46.65 o 
  -8   4  -4      102.24      113.55     37.70 o 
  -7   4  -4      159.19      183.97     34.91 o 
  -6   4  -4     1130.55     1179.34     38.30 o 
  -5   4  -4      614.35      560.62     34.92 o 
  -4   4  -4     1096.64     1068.64     35.22 o 
  -3   4  -4     1795.69     1779.15     37.14 o 
  -2   4  -4     1971.97     2002.61     41.40 o 
  -1   4  -4      169.23      162.73     21.62 o 
   0   4  -4     1755.84     1834.50     40.74 o 
   1   4  -4     2345.28     2334.19     40.17 o 
   2   4  -4     5738.39     5829.67     39.36 o 
   3   4  -4     2029.92     1982.37     29.44 o 
   4   4  -4      366.47      338.50     24.28 o 
   5   4  -4      432.69      428.20     27.99 o 
   6   4  -4      751.04      766.08     27.91 o 
   7   4  -4       88.33       87.95     27.42 o 
   8   4  -4       24.62       33.82     34.04 o 
   9   4  -4       18.13       48.90     37.07 o 
  -9   5  -4       53.31       52.49     40.24 o 
  -8   5  -4      243.00      245.17     38.17 o 
  -7   5  -4     1091.65     1116.35     43.78 o 
  -6   5  -4      597.89      627.42     35.63 o 
  -5   5  -4      314.24      340.09     33.68 o 
  -4   5  -4     1646.71     1716.14     40.90 o 
  -3   5  -4     1513.94     1524.83     36.04 o 
  -2   5  -4     1294.77     1320.89     24.09 o 
  -1   5  -4      133.32      102.97     31.66 o 
   0   5  -4     1621.09     1658.53     38.31 o 
   1   5  -4      983.44      982.38     36.45 o 
   2   5  -4      497.28      467.30     24.96 o 
   3   5  -4      570.68      545.83     25.77 o 
   4   5  -4      405.48      411.05     24.73 o 
   5   5  -4      519.24      500.49     25.69 o 
   6   5  -4      284.57      299.75     28.23 o 
   7   5  -4      193.85      219.37     34.92 o 
   8   5  -4       72.56       83.35     31.41 o 
  -9   6  -4      284.94      324.76     41.43 o 
  -8   6  -4      876.52      995.20     40.69 o 
  -7   6  -4      595.96      602.18     37.20 o 
  -6   6  -4      253.50      247.10     39.07 o 
  -5   6  -4      201.05      196.43     32.89 o 
  -4   6  -4     1054.55     1078.09     35.02 o 
  -3   6  -4     1317.55     1313.00     25.78 o 
  -2   6  -4      917.28      930.82     23.23 o 
  -1   6  -4      784.93      807.56     31.72 o 
   0   6  -4     1428.70     1434.58     38.33 o 
   1   6  -4     1093.25     1092.81     38.04 o 
   2   6  -4      356.17      359.01     25.49 o 
   3   6  -4      115.96      136.03     23.79 o 
   4   6  -4      277.19      287.34     26.70 o 
   5   6  -4      227.20      252.26     27.45 o 
   6   6  -4      211.06      217.18     28.72 o 
   7   6  -4      145.45      169.07     31.77 o 
  -9   7  -4      894.22      878.00     43.55 o 
  -8   7  -4      494.91      526.95     39.47 o 
  -7   7  -4      197.27      227.62     41.52 o 
  -6   7  -4      203.83      215.14     38.84 o 
  -5   7  -4      567.20      546.60     38.80 o 
  -4   7  -4     1205.81     1210.64     26.76 o 
  -3   7  -4      399.35      416.80     25.47 o 
  -2   7  -4      884.78      845.70     32.85 o 
  -1   7  -4      599.15      609.52     35.90 o 
   0   7  -4     1084.36     1053.06     34.02 o 
   1   7  -4      760.27      749.81     33.87 o 
   2   7  -4      748.11      753.99     27.43 o 
   3   7  -4      134.26      157.69     24.42 o 
   4   7  -4      245.35      270.54     28.03 o 
   5   7  -4      171.44      224.96     29.21 o 
   6   7  -4      623.11      617.47     30.27 o 
  -8   8  -4       52.67       66.56     38.66 o 
  -7   8  -4      143.38      120.90     41.90 o 
  -6   8  -4      172.29      179.23     39.97 o 
  -5   8  -4      519.21      534.66     39.16 o 
  -4   8  -4      823.05      821.00     24.39 o 
  -3   8  -4      465.50      458.78     32.59 o 
  -2   8  -4      408.64      386.23     31.55 o 
  -1   8  -4      393.23      426.63     36.15 o 
   0   8  -4      654.35      670.67     37.66 o 
   1   8  -4     1001.15     1003.69     39.62 o 
   2   8  -4      594.50      622.06     34.78 o 
   3   8  -4      552.63      572.18     27.06 o 
   4   8  -4      133.19      160.77     27.30 o 
   5   8  -4      426.19      454.54     32.31 o 
  -8   9  -4       49.40       85.38     46.47 o 
  -7   9  -4      190.17      194.87     42.98 o 
  -6   9  -4      230.23      244.31     35.78 o 
  -5   9  -4      500.31      529.50     26.51 o 
  -4   9  -4      948.36      986.56     35.61 o 
  -3   9  -4      606.67      595.86     38.19 o 
  -2   9  -4      251.78      238.95     31.82 o 
  -1   9  -4      432.30      461.52     37.41 o 
   0   9  -4      224.97      228.12     33.19 o 
   1   9  -4      559.17      556.16     40.86 o 
   2   9  -4      171.27      158.45     40.80 o 
   3   9  -4       50.81       40.60     27.66 o 
   4   9  -4      234.92      241.36     32.43 o 
  -7  10  -4      372.54      421.58     46.22 o 
  -6  10  -4      685.17      704.00     32.51 o 
  -5  10  -4      637.27      668.67     42.28 o 
  -4  10  -4      491.97      533.72     36.08 o 
  -3  10  -4      139.34      154.30     33.71 o 
  -2  10  -4      216.84      244.66     33.95 o 
  -1  10  -4      252.63      274.86     34.75 o 
   0  10  -4      201.35      231.43     35.60 o 
   1  10  -4      235.31      247.09     36.55 o 
   2  10  -4       39.02       51.93     43.81 o 
   3  10  -4       62.49       69.52     46.17 o 
  -6  11  -4      231.09      224.91     39.79 o 
  -5  11  -4      145.32      147.68     43.81 o 
  -4  11  -4      311.11      322.44     43.29 o 
  -3  11  -4       55.28       74.41     36.68 o 
  -2  11  -4      177.38      193.03     37.33 o 
  -1  11  -4      273.56      269.34     37.64 o 
   0  11  -4      166.42      157.99     38.47 o 
   1  11  -4       53.25       59.21     39.99 o 
   1 -10  -3      122.20      181.60     40.16 o 
   2 -10  -3      356.13      363.29     45.21 o 
   3 -10  -3       36.47       21.77     37.47 o 
   4 -10  -3       88.07       74.18     37.90 o 
   5 -10  -3       53.87       25.33     44.22 o 
   6 -10  -3       34.53       29.28     44.79 o 
   7 -10  -3      294.11      296.94     47.70 o 
  -1  -9  -3      171.62      157.04     34.74 o 
   0  -9  -3      124.21      138.30     36.15 o 
   1  -9  -3      296.48      296.17     42.45 o 
   2  -9  -3       36.13       39.10     40.44 o 
   3  -9  -3       76.64       78.66     35.67 o 
   4  -9  -3       73.33      100.01     40.06 o 
   5  -9  -3      252.02      268.08     41.92 o 
   6  -9  -3      228.99      242.65     42.86 o 
   7  -9  -3      264.55      283.63     40.42 o 
   8  -9  -3      290.71      298.54     39.45 o 
  -3  -8  -3      232.32      264.50     34.59 o 
  -2  -8  -3       26.75       30.68     32.74 o 
  -1  -8  -3       24.19       28.53     34.48 o 
   0  -8  -3      193.92      180.47     31.86 o 
   1  -8  -3       13.25        7.79     33.71 o 
   2  -8  -3       61.54       87.38     32.91 o 
   3  -8  -3      159.73      150.44     38.26 o 
   4  -8  -3      217.40      219.97     38.59 o 
   5  -8  -3      346.24      394.45     40.53 o 
   6  -8  -3      384.40      410.85     34.92 o 
   7  -8  -3      221.52      253.36     37.26 o 
   8  -8  -3      137.71      152.05     37.36 o 
   9  -8  -3       93.09      102.73     36.49 o 
  -4  -7  -3      283.13      274.50     33.10 o 
  -3  -7  -3      146.29      144.64     31.79 o 
  -2  -7  -3       55.75       65.69     32.45 o 
  -1  -7  -3      180.38      192.93     29.39 o 
   0  -7  -3      154.47      166.85     29.75 o 
   1  -7  -3      674.39      650.90     38.89 o 
   2  -7  -3      950.30      929.64     36.01 o 
   3  -7  -3      470.23      509.42     38.70 o 
   4  -7  -3     1012.93     1106.74     41.22 o 
   5  -7  -3      836.35      847.45     38.74 o 
   6  -7  -3      520.21      522.31     32.94 o 
   7  -7  -3      367.95      371.90     34.96 o 
   8  -7  -3      172.09      218.14     34.89 o 
   9  -7  -3      266.13      274.97     36.52 o 
  10  -7  -3      150.40      160.34     37.71 o 
  -5  -6  -3      110.03      118.61     31.23 o 
  -4  -6  -3       17.72       17.10     33.57 o 
  -3  -6  -3        6.99       19.08     28.26 o 
  -2  -6  -3       60.76       64.27     27.58 o 
  -1  -6  -3       72.15       84.30     31.08 o 
   0  -6  -3      350.66      346.32     32.89 o 
   1  -6  -3     1000.11     1026.28     34.94 o 
   2  -6  -3     1429.12     1417.44     36.71 o 
   3  -6  -3      593.77      582.00     38.44 o 
   4  -6  -3      301.22      322.77     36.97 o 
   5  -6  -3      818.93      840.17     33.37 o 
   6  -6  -3      540.73      559.31     33.20 o 
   7  -6  -3      561.75      573.99     35.11 o 
   8  -6  -3       53.55       73.66     31.11 o 
   9  -6  -3      206.38      232.32     35.50 o 
  10  -6  -3      491.62      515.74     38.36 o 
  -6  -5  -3      130.44      134.07     31.04 o 
  -5  -5  -3      336.99      324.56     31.66 o 
  -4  -5  -3      288.91      293.75     28.82 o 
  -3  -5  -3      421.26      434.11     28.10 o 
  -2  -5  -3      305.96      317.48     27.94 o 
  -1  -5  -3      927.39      908.37     32.44 o 
   0  -5  -3     1336.89     1380.40     34.82 o 
   1  -5  -3     1215.94     1163.61     35.25 o 
   2  -5  -3      611.88      579.15     32.38 o 
   3  -5  -3       50.48       31.82     34.57 o 
   4  -5  -3      639.72      640.02     32.51 o 
   5  -5  -3      186.03      167.23     29.11 o 
   6  -5  -3      554.36      561.57     31.49 o 
   7  -5  -3      141.49      143.84     32.09 o 
   8  -5  -3      158.46      164.01     33.72 o 
   9  -5  -3      224.92      266.66     34.83 o 
  10  -5  -3      213.53      216.72     32.73 o 
  11  -5  -3       83.96       70.39     37.83 o 
  -7  -4  -3       81.76       94.73     49.67 o 
  -6  -4  -3      176.14      191.74     29.08 o 
  -5  -4  -3      764.68      777.71     31.09 o 
  -4  -4  -3      453.02      469.27     27.11 o 
  -3  -4  -3      907.63      893.78     28.13 o 
  -2  -4  -3      940.46      931.45     31.75 o 
  -1  -4  -3      927.95      926.70     31.29 o 
   0  -4  -3     1043.12     1034.93     30.36 o 
   1  -4  -3     1388.93     1462.74     39.66 o 
   2  -4  -3      372.98      377.23     35.95 o 
   3  -4  -3      329.48      304.13     32.92 o 
   4  -4  -3      918.02      966.98     32.15 o 
   5  -4  -3     1794.56     1747.40     38.25 o 
   6  -4  -3      627.78      606.22     32.99 o 
   7  -4  -3      705.76      687.66     33.45 o 
   8  -4  -3     1564.65     1584.22     37.60 o 
   9  -4  -3     1120.18     1160.94     33.62 o 
  10  -4  -3      347.97      360.37     35.17 o 
  11  -4  -3      145.88      162.30     39.68 o 
  -7  -3  -3      197.59      214.97     47.62 o 
  -6  -3  -3      357.20      359.15     40.12 o 
  -5  -3  -3      505.30      524.31     29.22 o 
  -4  -3  -3      625.93      618.62     29.27 o 
  -3  -3  -3      360.30      382.37     28.89 o 
  -2  -3  -3      828.14      807.47     27.60 o 
  -1  -3  -3      253.83      225.32     25.85 o 
   0  -3  -3      142.13      115.39     29.33 o 
   1  -3  -3       50.22       34.22     30.13 o 
   2  -3  -3     1019.88     1094.59     40.89 o 
   3  -3  -3     2194.41     2205.56     39.71 o 
   4  -3  -3     2171.46     2151.71     38.92 o 
   5  -3  -3     1020.51     1009.12     32.95 o 
   6  -3  -3      781.46      771.90     33.41 o 
   7  -3  -3      535.11      532.49     34.09 o 
   8  -3  -3      887.35      876.89     31.44 o 
   9  -3  -3      115.58      141.64     31.90 o 
  10  -3  -3      322.57      364.92     35.88 o 
  11  -3  -3      123.78      130.17     41.19 o 
  -8  -2  -3      143.06      160.11     48.37 o 
  -7  -2  -3      494.24      493.27     46.68 o 
  -6  -2  -3      459.07      463.95     38.13 o 
  -5  -2  -3      459.41      467.43     38.76 o 
  -4  -2  -3       41.60       44.02     24.72 o 
  -3  -2  -3      455.31      469.35     27.45 o 
  -2  -2  -3     1561.17     1545.93     29.70 o 
  -1  -2  -3      731.94      719.38     28.02 o 
   0  -2  -3     2229.16     2276.85     36.25 o 
   1  -2  -3     1496.01     1549.61     44.29 o 
   2  -2  -3     1938.05     1966.88     41.67 o 
   3  -2  -3     7216.27     7321.34     99.60 o 
   4  -2  -3     2296.21     2295.00     42.90 o 
   5  -2  -3     1380.35     1384.98     37.79 o 
   6  -2  -3      478.34      454.31     34.14 o 
   7  -2  -3      569.80      573.38     31.45 o 
   8  -2  -3      169.78      206.84     30.84 o 
   9  -2  -3       44.97       54.62     29.36 o 
  10  -2  -3      590.79      609.80     36.59 o 
  11  -2  -3       84.09       58.99     40.08 o 
  -8  -1  -3       56.89       46.11     40.20 o 
  -7  -1  -3      364.49      383.98     38.71 o 
  -6  -1  -3      575.36      561.93     44.15 o 
  -5  -1  -3      423.33      405.92     38.07 o 
  -4  -1  -3       54.27       83.39     40.74 o 
  -3  -1  -3      580.55      567.67     41.53 o 
  -2  -1  -3     1300.16     1265.23     28.33 o 
  -1  -1  -3     2585.74     2583.95     69.40 o 
   0  -1  -3     1112.68     1104.27     31.69 o 
   1  -1  -3     1669.01     1635.33     49.34 o 
   2  -1  -3     4906.00     4971.13     56.23 o 
   3  -1  -3     4389.68     4463.70     54.00 o 
   4  -1  -3     2431.39     2480.14     48.25 o 
   5  -1  -3       42.22       44.84     36.53 o 
   6  -1  -3      598.44      635.79     30.44 o 
   7  -1  -3      263.02      266.88     30.22 o 
   8  -1  -3      200.68      215.80     27.96 o 
   9  -1  -3       90.36       91.03     31.49 o 
  10  -1  -3      114.33      111.78     31.06 o 
  -9   0  -3       47.52       74.65     42.52 o 
  -8   0  -3      133.85      131.06     39.86 o 
  -7   0  -3      450.23      494.05     44.21 o 
  -6   0  -3      329.22      339.45     37.24 o 
  -5   0  -3      247.07      240.47     35.31 o 
  -4   0  -3      614.14      575.82     36.01 o 
  -3   0  -3     1328.66     1311.28     44.12 o 
  -2   0  -3     5315.97     5577.54     60.14 o 
  -1   0  -3     2379.48     2434.64     52.84 o 
   0   0  -3     1349.76     1395.05     50.53 o 
   2   0  -3     1622.81     1665.09     48.88 o 
   3   0  -3     2347.82     2502.33     49.08 o 
   4   0  -3      309.41      324.99     36.81 o 
   5   0  -3      233.73      229.99     28.26 o 
   6   0  -3      141.00      138.61     28.71 o 
   7   0  -3      365.95      376.59     30.28 o 
   8   0  -3      605.19      663.45     31.28 o 
   9   0  -3      133.15      115.52     31.64 o 
  10   0  -3      316.49      321.48     33.29 o 
  -9   1  -3      188.37      170.86     42.20 o 
  -8   1  -3      284.89      271.96     39.66 o 
  -7   1  -3      684.31      701.95     38.26 o 
  -6   1  -3      319.24      338.44     36.74 o 
  -5   1  -3      352.32      317.99     34.85 o 
  -4   1  -3      940.26      900.18     36.81 o 
  -3   1  -3     4853.25     5089.70     57.82 o 
  -2   1  -3     6738.26     6955.42     63.30 o 
  -1   1  -3     4968.41     5212.42     63.98 o 
   0   1  -3      798.12      821.65     41.92 o 
   1   1  -3     2494.36     2570.27     52.50 o 
   2   1  -3     3527.92     3682.88     43.68 o 
   3   1  -3      736.11      767.07     32.57 o 
   4   1  -3     1239.49     1362.97     34.15 o 
   5   1  -3       61.45       55.59     28.39 o 
   6   1  -3     1052.31     1047.48     30.56 o 
   7   1  -3     1264.81     1285.24     32.53 o 
   8   1  -3      344.78      356.51     32.49 o 
   9   1  -3      195.63      234.82     31.77 o 
  10   1  -3      503.64      502.71     35.68 o 
  -9   2  -3      144.45      169.16     40.86 o 
  -8   2  -3      503.06      531.62     44.56 o 
  -7   2  -3     1183.48     1187.94     44.38 o 
  -6   2  -3      954.30      966.32     38.71 o 
  -5   2  -3      864.68      856.76     40.87 o 
  -4   2  -3     1031.32     1038.45     41.25 o 
  -3   2  -3     1749.75     1922.74     40.59 o 
  -2   2  -3     1273.70     1298.59     38.20 o 
  -1   2  -3      333.29      312.53     38.03 o 
   0   2  -3      763.50      799.96     29.68 o 
   1   2  -3      605.19      607.37     26.58 o 
   2   2  -3      601.07      598.52     26.62 o 
   3   2  -3     1071.46     1082.97     30.34 o 
   4   2  -3      938.74      950.19     27.56 o 
   5   2  -3      370.42      329.00     28.48 o 
   6   2  -3     1578.95     1620.26     33.65 o 
   7   2  -3      640.04      689.33     29.49 o 
   8   2  -3      420.98      458.60     30.03 o 
   9   2  -3       48.70       61.92     33.87 o 
  10   2  -3       17.78       35.85     38.51 o 
  -9   3  -3      237.34      260.10     40.16 o 
  -8   3  -3      526.58      494.52     44.18 o 
  -7   3  -3      260.16      259.67     35.34 o 
  -6   3  -3      887.61      882.53     37.28 o 
  -5   3  -3      868.54      860.68     40.63 o 
  -4   3  -3     2335.48     2404.95     41.03 o 
  -3   3  -3     1289.54     1306.48     40.40 o 
  -2   3  -3     1101.77     1146.02     36.07 o 
  -1   3  -3      143.27      127.84     24.04 o 
   0   3  -3     1836.82     1868.23     41.05 o 
   1   3  -3     3560.30     3622.30     34.66 o 
   2   3  -3     3758.69     3772.78     37.28 o 
   3   3  -3     2007.74     1977.20     29.97 o 
   4   3  -3      671.56      672.83     25.69 o 
   5   3  -3     1094.92     1110.36     29.98 o 
   6   3  -3      371.22      410.46     29.22 o 
   7   3  -3      637.25      623.40     30.70 o 
   8   3  -3       37.64       72.39     31.54 o 
   9   3  -3      118.05      117.09     32.64 o 
  -9   4  -3      431.80      429.45     40.62 o 
  -8   4  -3      212.13      207.16     42.66 o 
  -7   4  -3      268.04      290.41     40.19 o 
  -6   4  -3      254.80      229.61     39.34 o 
  -5   4  -3      716.37      699.80     39.77 o 
  -4   4  -3     1031.14     1040.36     34.45 o 
  -3   4  -3      451.13      468.70     35.22 o 
  -2   4  -3      450.97      421.56     21.65 o 
  -1   4  -3     1795.62     1904.25     46.05 o 
   0   4  -3     3114.01     3185.96     44.36 o 
   1   4  -3     3939.09     3974.86     35.78 o 
   2   4  -3     1004.60      946.18     25.26 o 
   3   4  -3      738.27      708.36     29.55 o 
   4   4  -3      115.80      117.78     24.00 o 
   5   4  -3       83.14       92.30     27.58 o 
   6   4  -3      361.00      387.51     29.24 o 
   7   4  -3       87.67       96.73     30.56 o 
   8   4  -3       77.29       84.70     31.08 o 
   9   4  -3       94.24       99.95     36.00 o 
  -9   5  -3      297.43      293.80     40.12 o 
  -8   5  -3      846.73      899.85     44.91 o 
  -7   5  -3      390.85      405.39     41.06 o 
  -6   5  -3      577.32      618.53     35.65 o 
  -5   5  -3      201.29      184.43     32.09 o 
  -4   5  -3     1083.30     1059.07     39.13 o 
  -3   5  -3     1036.71     1045.26     24.37 o 
  -2   5  -3     1605.03     1562.47     54.10 o 
  -1   5  -3      473.83      533.17     30.38 o 
   0   5  -3     2626.19     2594.28     39.70 o 
   1   5  -3      596.26      568.99     24.81 o 
   2   5  -3      607.93      583.32     23.74 o 
   3   5  -3       10.55       12.13     24.36 o 
   4   5  -3       21.13       30.11     25.84 o 
   5   5  -3      486.96      506.23     29.27 o 
   6   5  -3      154.84      193.58     28.57 o 
   7   5  -3       54.05       57.82     31.80 o 
   8   5  -3       58.15       68.79     32.04 o 
  -9   6  -3      352.39      372.88     39.19 o 
  -8   6  -3      349.75      423.07     43.03 o 
  -7   6  -3      134.91      131.83     39.30 o 
  -6   6  -3      363.51      312.20     39.10 o 
  -5   6  -3      527.64      522.39     38.80 o 
  -4   6  -3     1858.91     1803.92     46.42 o 
  -3   6  -3     1713.22     1738.58     26.98 o 
  -2   6  -3      589.10      610.23     30.48 o 
  -1   6  -3     1139.68     1110.50     33.18 o 
   0   6  -3      649.48      640.55     31.53 o 
   1   6  -3       87.83       83.06     29.66 o 
   2   6  -3      387.08      403.78     24.28 o 
   3   6  -3       16.40       -5.59     25.11 o 
   4   6  -3      264.59      283.45     26.84 o 
   5   6  -3      814.15      816.36     27.88 o 
   6   6  -3      268.66      287.60     30.28 o 
   7   6  -3      182.67      195.66     32.60 o 
  -9   7  -3      367.73      377.13     40.47 o 
  -8   7  -3      150.71      169.73     42.46 o 
  -7   7  -3       75.53       89.77     40.16 o 
  -6   7  -3      234.73      230.35     38.20 o 
  -5   7  -3      973.46      978.59     27.98 o 
  -4   7  -3     2028.86     2017.94     74.82 o 
  -3   7  -3      162.66      163.64     22.82 o 
  -2   7  -3      514.25      531.57     31.28 o 
  -1   7  -3      266.62      252.01     34.38 o 
   0   7  -3      261.02      277.68     35.08 o 
   1   7  -3       69.56       68.52     31.11 o 
   2   7  -3      199.34      209.58     26.20 o 
   3   7  -3      280.86      291.83     27.02 o 
   4   7  -3      771.96      799.42     29.35 o 
   5   7  -3      333.64      389.66     30.56 o 
   6   7  -3      296.29      284.37     32.34 o 
  -9   8  -3      299.87      308.35     41.56 o 
  -8   8  -3      151.04      210.73     43.55 o 
  -7   8  -3      109.18       97.45     36.10 o 
  -6   8  -3      196.15      257.50     39.01 o 
  -5   8  -3      425.27      437.94     28.79 o 
  -4   8  -3      607.08      631.04     28.07 o 
  -3   8  -3      531.59      522.55     32.11 o 
  -2   8  -3       97.40      100.71     34.91 o 
  -1   8  -3      146.48      167.46     30.72 o 
   0   8  -3      715.04      720.67     38.11 o 
   1   8  -3      466.02      473.75     33.45 o 
   2   8  -3      509.67      520.65     26.21 o 
   3   8  -3      669.95      669.81     29.33 o 
   4   8  -3      365.71      401.19     30.56 o 
   5   8  -3      153.26      168.35     32.19 o 
  -8   9  -3      176.80      205.61     44.55 o 
  -7   9  -3      566.38      590.61     44.22 o 
  -6   9  -3      320.60      341.26     28.81 o 
  -5   9  -3      304.73      340.09     25.65 o 
  -4   9  -3      445.99      430.06     37.78 o 
  -3   9  -3      164.53      164.17     31.58 o 
  -2   9  -3      237.09      249.06     36.53 o 
  -1   9  -3      368.77      396.52     32.51 o 
   0   9  -3      922.77      970.46     40.10 o 
   1   9  -3      600.31      630.90     36.17 o 
   2   9  -3      265.72      319.45     41.40 o 
   3   9  -3      111.13      125.34     28.19 o 
   4   9  -3       51.84       51.80     31.86 o 
  -7  10  -3      490.68      444.00     51.00 o 
  -6  10  -3      399.82      414.70     30.45 o 
  -5  10  -3       74.73       70.03     40.46 o 
  -4  10  -3      200.13      175.49     34.74 o 
  -3  10  -3      126.51      134.18     33.88 o 
  -2  10  -3      715.67      737.39     36.18 o 
  -1  10  -3      523.02      562.43     36.13 o 
   0  10  -3      398.13      403.73     42.33 o 
   1  10  -3       78.30      104.30     42.06 o 
   2  10  -3      118.21      103.87     39.37 o 
   3  10  -3        7.10       42.25     40.46 o 
  -6  11  -3       42.63       96.51     44.22 o 
  -5  11  -3      185.93      209.79     38.40 o 
  -4  11  -3      272.07      316.03     38.20 o 
  -3  11  -3      140.45      148.69     42.32 o 
  -2  11  -3      218.83      205.13     36.97 o 
  -1  11  -3      208.47      198.99     43.30 o 
   0  11  -3        5.46      -29.68     44.71 o 
   1  11  -3       19.95       36.83     40.00 o 
   4 -11  -2      168.17      138.28     40.87 o 
   0 -10  -2       66.00       81.52     32.60 o 
   1 -10  -2      147.79      132.13     38.67 o 
   2 -10  -2      149.62      177.98     37.53 o 
   3 -10  -2      304.79      289.59     42.86 o 
   4 -10  -2      297.38      315.62     42.83 o 
   5 -10  -2      211.75      233.31     43.35 o 
   6 -10  -2      290.34      295.52     35.82 o 
   7 -10  -2      223.07      204.59     38.73 o 
  -2  -9  -2      119.39      124.19     33.35 o 
  -1  -9  -2      116.02       98.19     36.89 o 
   0  -9  -2       71.18       74.56     28.56 o 
   1  -9  -2      165.66      152.10     30.20 o 
   2  -9  -2      378.91      406.31     35.34 o 
   3  -9  -2      204.70      197.85     34.51 o 
   4  -9  -2       12.99       41.47     39.84 o 
   5  -9  -2      480.28      485.85     34.10 o 
   6  -9  -2      111.68      128.03     35.27 o 
   7  -9  -2      174.40      166.70     34.47 o 
   8  -9  -2       35.41       53.29     34.86 o 
   9  -9  -2      101.57      124.20     37.77 o 
  -3  -8  -2      178.78      193.26     32.18 o 
  -2  -8  -2      175.70      181.70     30.76 o 
  -1  -8  -2      196.20      196.24     33.58 o 
   0  -8  -2       95.60       96.57     26.11 o 
   1  -8  -2      412.62      420.90     31.35 o 
   2  -8  -2      307.97      292.27     33.42 o 
   3  -8  -2      424.39      431.40     39.09 o 
   4  -8  -2      776.45      791.88     33.29 o 
   5  -8  -2      429.16      422.87     33.73 o 
   6  -8  -2        6.18        8.61     31.33 o 
   7  -8  -2      108.51       98.08     32.01 o 
   8  -8  -2      173.92      165.62     32.54 o 
   9  -8  -2      366.86      394.11     36.55 o 
  -4  -7  -2       37.72       54.64     34.03 o 
  -3  -7  -2       56.00      100.74     29.46 o 
  -2  -7  -2      116.51      137.13     28.81 o 
  -1  -7  -2      291.78      310.83     28.22 o 
   0  -7  -2      623.20      645.90     29.73 o 
   1  -7  -2      389.90      401.51     27.34 o 
   2  -7  -2      103.87      122.62     32.14 o 
   3  -7  -2      469.04      449.73     32.01 o 
   4  -7  -2      801.02      813.90     31.60 o 
   5  -7  -2      813.07      798.87     34.14 o 
   6  -7  -2      389.83      404.14     31.30 o 
   7  -7  -2      547.40      521.90     31.04 o 
   8  -7  -2      455.51      488.18     34.07 o 
   9  -7  -2      509.80      544.57     35.83 o 
  10  -7  -2      168.55      155.08     36.51 o 
  -5  -6  -2      196.79      195.71     32.74 o 
  -4  -6  -2      261.24      267.72     30.64 o 
  -3  -6  -2       43.91       50.85     27.34 o 
  -2  -6  -2      129.79      151.33     27.10 o 
  -1  -6  -2      983.78      999.58     33.05 o 
   0  -6  -2      684.92      684.21     29.73 o 
   1  -6  -2      681.29      686.76     29.87 o 
   2  -6  -2      641.94      552.97     32.52 o 
   3  -6  -2      571.91      562.99     31.57 o 
   4  -6  -2      478.44      466.76     32.71 o 
   5  -6  -2      421.31      415.31     31.19 o 
   6  -6  -2      427.48      440.51     31.77 o 
   7  -6  -2      315.99      316.90     31.48 o 
   8  -6  -2       96.27      106.61     31.38 o 
   9  -6  -2      203.10      216.15     33.29 o 
  10  -6  -2       72.90       69.86     36.58 o 
  -6  -5  -2       55.53       61.34     29.57 o 
  -5  -5  -2      436.26      440.58     31.16 o 
  -4  -5  -2      673.72      681.22     31.65 o 
  -3  -5  -2      516.45      546.02     27.39 o 
  -2  -5  -2     1360.64     1324.33     33.09 o 
  -1  -5  -2     1241.53     1166.38     29.19 o 
   0  -5  -2     1027.49      982.43     29.54 o 
   1  -5  -2     1240.55     1258.62     29.65 o 
   2  -5  -2     1076.57     1089.22     37.58 o 
   3  -5  -2      448.53      424.68     32.15 o 
   4  -5  -2     1428.41     1360.66     35.74 o 
   5  -5  -2     1339.19     1304.25     34.33 o 
   6  -5  -2      180.17      190.56     31.73 o 
   7  -5  -2      576.12      566.05     30.96 o 
   8  -5  -2      142.89      167.37     30.83 o 
   9  -5  -2       76.65       77.21     33.54 o 
  10  -5  -2       56.97       76.37     35.64 o 
  11  -5  -2        6.87        8.45     46.76 o 
  -7  -4  -2      235.72      282.47     42.75 o 
  -6  -4  -2      827.80      854.33     29.93 o 
  -5  -4  -2      860.57      832.29     28.53 o 
  -4  -4  -2      569.81      570.67     29.57 o 
  -3  -4  -2      360.99      366.95     29.48 o 
  -2  -4  -2     1182.03     1157.94     31.24 o 
  -1  -4  -2      888.29      857.14     31.15 o 
   0  -4  -2      822.49      816.90     29.31 o 
   1  -4  -2      352.19      337.84     27.76 o 
   2  -4  -2      876.09      858.26     38.39 o 
   3  -4  -2      434.29      457.72     31.23 o 
   4  -4  -2     2628.28     2565.53     39.37 o 
   5  -4  -2       47.06       42.16     28.14 o 
   6  -4  -2      355.21      339.56     30.02 o 
   7  -4  -2      718.50      723.67     33.35 o 
   8  -4  -2      391.57      391.48     30.00 o 
   9  -4  -2      400.49      433.83     28.82 o 
  10  -4  -2      225.26      221.94     28.92 o 
  11  -4  -2      171.51      202.44     35.56 o 
  -8  -3  -2      189.17      165.34     50.56 o 
  -7  -3  -2      711.55      715.10     48.17 o 
  -6  -3  -2      522.77      539.21     34.72 o 
  -5  -3  -2      376.20      402.07     29.02 o 
  -4  -3  -2       70.61       94.49     25.32 o 
  -3  -3  -2      357.85      341.68     27.47 o 
  -2  -3  -2     1759.42     1738.82     30.58 o 
  -1  -3  -2      983.02      957.60     32.23 o 
   0  -3  -2     1041.61     1027.92     34.48 o 
   1  -3  -2      275.15      273.50     36.77 o 
   2  -3  -2     2424.96     2593.73     45.80 o 
   3  -3  -2     1626.00     1537.32     38.47 o 
   4  -3  -2     1122.79     1092.38     33.87 o 
   5  -3  -2     1146.14     1131.57     32.71 o 
   6  -3  -2      800.15      795.92     31.14 o 
   7  -3  -2      533.85      520.53     32.58 o 
   8  -3  -2      773.86      757.91     29.44 o 
   9  -3  -2      489.26      521.91     29.52 o 
  10  -3  -2      281.66      327.50     29.50 o 
  11  -3  -2      135.89      162.63     35.61 o 
  -8  -2  -2      562.49      574.68     48.88 o 
  -7  -2  -2      438.22      471.66     40.33 o 
  -6  -2  -2      536.25      524.91     38.97 o 
  -5  -2  -2      257.82      280.06     24.71 o 
  -4  -2  -2      256.30      261.18     29.56 o 
  -3  -2  -2     1546.01     1561.36     28.89 o 
  -2  -2  -2     1467.69     1487.86     31.67 o 
  -1  -2  -2      537.52      547.05     30.64 o 
   0  -2  -2     3000.85     3014.57     43.42 o 
   1  -2  -2      776.87      827.73     44.03 o 
   2  -2  -2    13890.98    14175.60     89.01 o 
   3  -2  -2       56.32       58.43     32.65 o 
   4  -2  -2      659.47      613.49     34.61 o 
   5  -2  -2      243.81      207.87     30.97 o 
   6  -2  -2      177.38      153.70     27.40 o 
   7  -2  -2      843.80      846.29     28.72 o 
   8  -2  -2      666.32      693.32     27.12 o 
   9  -2  -2      466.14      484.68     28.18 o 
  10  -2  -2      424.36      445.89     31.90 o 
  11  -2  -2       87.33       69.50     32.36 o 
  -9  -1  -2      256.83      214.91     50.77 o 
  -8  -1  -2      107.55      111.81     46.72 o 
  -7  -1  -2      312.90      329.38     43.95 o 
  -6  -1  -2       65.64       81.96     36.81 o 
  -5  -1  -2      122.82      148.98     42.62 o 
  -4  -1  -2      549.21      550.74     42.55 o 
  -3  -1  -2     3648.41     3712.05     35.87 o 
  -2  -1  -2     3174.88     3254.34     37.79 o 
  -1  -1  -2     1510.40     1525.06     35.91 o 
   0  -1  -2     3093.51     3257.79     50.04 o 
   3  -1  -2     3417.49     3483.03     52.92 o 
   4  -1  -2     1981.74     2066.65     41.47 o 
   5  -1  -2      758.11      772.28     28.53 o 
   6  -1  -2     1150.75     1144.69     28.86 o 
   7  -1  -2     1076.50     1146.02     32.47 o 
   8  -1  -2      573.38      613.58     28.52 o 
   9  -1  -2      299.79      318.42     27.00 o 
  10  -1  -2      179.61      184.57     29.59 o 
  -9   0  -2       68.14       99.92     40.80 o 
  -8   0  -2      120.44      139.67     38.63 o 
  -7   0  -2      227.97      257.97     43.06 o 
  -6   0  -2      619.90      605.21     44.59 o 
  -5   0  -2      357.24      349.47     42.42 o 
  -4   0  -2     1051.77     1034.00     38.63 o 
  -3   0  -2     3261.31     3325.51     54.60 o 
  -2   0  -2     1405.87     1445.21     51.63 o 
  -1   0  -2       65.98       86.02     51.50 o 
   0   0  -2     3559.46     3740.83     76.74 o 
   1   0  -2      570.21      611.00     50.83 o 
   2   0  -2     8302.61     8817.26     90.64 o 
   3   0  -2     2695.11     2792.56     48.38 o 
   4   0  -2      859.33      913.89     34.83 o 
   5   0  -2      293.27      283.86     26.99 o 
   6   0  -2      793.50      789.31     29.72 o 
   7   0  -2      501.40      517.43     32.15 o 
   8   0  -2      218.10      252.86     31.65 o 
   9   0  -2       32.67       38.42     30.72 o 
  10   0  -2      348.03      337.66     34.87 o 
  -9   1  -2      100.12      105.23     40.23 o 
  -8   1  -2      298.14      278.09     43.88 o 
  -7   1  -2      771.30      784.17     44.52 o 
  -6   1  -2      833.18      785.88     39.41 o 
  -5   1  -2     1269.81     1264.45     39.62 o 
  -4   1  -2     3981.16     3950.67     49.87 o 
  -3   1  -2     5659.02     6016.91     63.78 o 
  -2   1  -2     3960.50     4044.32     57.78 o 
  -1   1  -2     5943.09     6196.51     75.90 o 
   0   1  -2      752.95      759.80     51.39 o 
   1   1  -2     3607.68     3799.12     50.78 o 
   2   1  -2      480.29      487.65     33.08 o 
   3   1  -2      695.55      677.68     29.85 o 
   4   1  -2      107.41       94.40     28.29 o 
   5   1  -2     1115.92     1101.48     32.00 o 
   6   1  -2     1524.41     1576.76     31.44 o 
   7   1  -2      279.11      296.53     31.24 o 
   8   1  -2      101.31      108.80     28.85 o 
   9   1  -2       24.97       17.57     33.65 o 
  10   1  -2      382.32      419.79     34.60 o 
 -10   2  -2       93.02       95.00     48.83 o 
  -9   2  -2      377.58      362.87     40.00 o 
  -8   2  -2      764.43      698.67     39.26 o 
  -7   2  -2     1567.51     1515.87     41.76 o 
  -6   2  -2      478.80      467.84     36.93 o 
  -5   2  -2      620.18      619.44     35.52 o 
  -4   2  -2      351.65      338.27     34.50 o 
  -3   2  -2      997.79     1002.98     38.23 o 
  -2   2  -2      133.09      118.62     33.89 o 
  -1   2  -2      767.08      866.96     30.43 o 
   0   2  -2     4447.55     4827.01     70.13 o 
   1   2  -2     6643.03     6883.51     52.88 o 
   2   2  -2     3567.97     3573.57     39.70 o 
   3   2  -2      161.68      131.82     26.46 o 
   4   2  -2      577.67      540.10     27.62 o 
   5   2  -2     1398.27     1449.10     32.70 o 
   6   2  -2     1063.27     1118.15     31.70 o 
   7   2  -2      499.55      535.40     30.67 o 
   8   2  -2      368.55      391.87     30.29 o 
   9   2  -2      622.08      655.79     33.02 o 
 -10   3  -2      346.60      354.33     42.56 o 
  -9   3  -2      579.38      603.01     40.49 o 
  -8   3  -2      844.91      844.39     39.17 o 
  -7   3  -2      138.56      121.18     35.83 o 
  -6   3  -2      220.76      237.25     34.55 o 
  -5   3  -2      929.34      930.90     36.70 o 
  -4   3  -2      905.82      854.06     39.76 o 
  -3   3  -2      249.43      236.82     36.77 o 
  -2   3  -2      492.49      492.94     25.93 o 
  -1   3  -2     2376.75     2522.49     34.71 o 
   0   3  -2     1373.25     1382.33     43.48 o 
   1   3  -2     3003.20     3044.18     36.12 o 
   2   3  -2      735.97      670.88     26.46 o 
   3   3  -2     2310.92     2411.19     32.25 o 
   4   3  -2      450.41      443.55     26.00 o 
   5   3  -2      553.09      552.88     26.50 o 
   6   3  -2      880.76      916.32     28.17 o 
   7   3  -2      184.82      203.37     29.89 o 
   8   3  -2      129.97      157.20     29.64 o 
   9   3  -2      153.43      177.47     32.18 o 
 -10   4  -2      286.48      317.36     48.87 o 
  -9   4  -2      603.03      637.75     40.72 o 
  -8   4  -2      240.28      252.64     36.61 o 
  -7   4  -2       33.31       24.47     39.74 o 
  -6   4  -2      123.55      119.70     39.36 o 
  -5   4  -2      937.82      933.20     35.88 o 
  -4   4  -2      459.43      451.24     36.15 o 
  -3   4  -2     1181.14     1212.34     27.45 o 
  -2   4  -2      550.57      534.34     26.59 o 
  -1   4  -2     4848.76     4783.31     51.00 o 
   0   4  -2     3350.74     3343.78     48.25 o 
   1   4  -2     1154.51     1080.56     27.52 o 
   2   4  -2      375.91      381.20     23.37 o 
   3   4  -2      428.88      442.16     25.31 o 
   4   4  -2      456.48      449.87     26.41 o 
   5   4  -2     1169.90     1194.25     28.51 o 
   6   4  -2      277.82      311.93     29.78 o 
   7   4  -2      265.31      272.44     29.33 o 
   8   4  -2      180.61      208.86     30.97 o 
 -10   5  -2      244.02      262.38     42.55 o 
  -9   5  -2      424.45      478.83     39.96 o 
  -8   5  -2       59.87       54.09     40.13 o 
  -7   5  -2      133.91      111.69     34.35 o 
  -6   5  -2      563.08      500.84     35.17 o 
  -5   5  -2      638.10      628.18     38.50 o 
  -4   5  -2      972.41      934.05     24.79 o 
  -3   5  -2     1072.75     1085.43     26.52 o 
  -2   5  -2     2130.14     2147.88     47.86 o 
  -1   5  -2     1521.99     1452.16     35.20 o 
   0   5  -2      983.76      932.07     32.61 o 
   1   5  -2      324.21      304.81     24.17 o 
   2   5  -2      148.04      145.45     22.55 o 
   3   5  -2      271.82      255.90     25.70 o 
   4   5  -2      836.47      848.06     28.39 o 
   5   5  -2      646.52      681.86     28.81 o 
   6   5  -2      305.65      324.19     27.33 o 
   7   5  -2       20.61       25.11     30.84 o 
   8   5  -2      118.00      103.94     35.64 o 
 -10   6  -2      223.77      213.76     42.15 o 
  -9   6  -2       63.94       71.25     43.69 o 
  -8   6  -2      305.05      310.10     37.07 o 
  -7   6  -2      478.47      481.27     40.10 o 
  -6   6  -2     1386.90     1371.24     38.49 o 
  -5   6  -2     1207.37     1190.24     28.19 o 
  -4   6  -2     1237.04     1214.39     27.55 o 
  -3   6  -2     1076.33     1061.93     35.12 o 
  -2   6  -2       97.61       95.22     28.40 o 
  -1   6  -2      246.31      235.09     33.42 o 
   0   6  -2      917.27      902.07     33.34 o 
   1   6  -2      294.22      297.29     23.29 o 
   2   6  -2      463.36      462.22     26.34 o 
   3   6  -2      665.67      667.17     25.83 o 
   4   6  -2      455.09      460.45     27.71 o 
   5   6  -2      616.90      647.11     29.78 o 
   6   6  -2       96.25       94.19     30.53 o 
   7   6  -2      109.50      112.06     34.52 o 
  -9   7  -2      326.93      335.04     45.51 o 
  -8   7  -2      209.56      215.97     42.45 o 
  -7   7  -2      351.46      366.56     35.28 o 
  -6   7  -2      828.29      840.76     40.40 o 
  -5   7  -2      709.80      708.04     27.43 o 
  -4   7  -2      751.38      776.33     27.77 o 
  -3   7  -2      326.39      331.38     24.52 o 
  -2   7  -2        1.18       -4.48     28.86 o 
  -1   7  -2      403.16      393.13     35.24 o 
   0   7  -2      153.54      165.95     30.65 o 
   1   7  -2       51.79       57.43     23.56 o 
   2   7  -2      648.74      635.05     29.17 o 
   3   7  -2     1092.12     1066.41     29.48 o 
   4   7  -2      660.45      689.21     30.08 o 
   5   7  -2      187.07      197.64     30.77 o 
   6   7  -2      153.52      163.29     32.64 o 
  -9   8  -2      199.67      201.82     46.25 o 
  -8   8  -2      278.83      280.78     43.36 o 
  -7   8  -2      156.39      168.81     40.83 o 
  -6   8  -2      357.47      360.51     25.29 o 
  -5   8  -2       89.64       90.13     26.88 o 
  -4   8  -2       32.18       30.50     26.57 o 
  -3   8  -2      185.06      199.91     35.10 o 
  -2   8  -2      260.84      264.29     35.65 o 
  -1   8  -2      639.66      598.95     32.91 o 
   0   8  -2     1083.50     1049.20     39.80 o 
   1   8  -2      278.24      260.66     37.67 o 
   2   8  -2      438.21      431.77     28.17 o 
   3   8  -2      480.72      533.97     27.85 o 
   4   8  -2      194.95      185.78     30.61 o 
   5   8  -2       80.29       89.19     32.63 o 
  -8   9  -2      284.80      313.32     44.81 o 
  -7   9  -2      183.65      203.58     42.43 o 
  -6   9  -2      233.21      264.30     29.59 o 
  -5   9  -2       95.63      102.72     26.88 o 
  -4   9  -2      254.95      265.74     37.44 o 
  -3   9  -2      422.00      433.98     37.43 o 
  -2   9  -2     1425.39     1421.80     36.48 o 
  -1   9  -2     1451.08     1489.56     41.53 o 
   0   9  -2      875.64      877.67     40.64 o 
   1   9  -2      399.90      426.13     35.88 o 
   2   9  -2      313.45      336.04     41.39 o 
   3   9  -2      157.81      191.36     30.93 o 
   4   9  -2      121.21      119.81     33.14 o 
  -8  10  -2      367.95      353.63     47.30 o 
  -7  10  -2       74.30       71.97     30.72 o 
  -6  10  -2       43.32       42.80     26.98 o 
  -5  10  -2      185.63      194.61     35.07 o 
  -4  10  -2      209.40      241.50     34.41 o 
  -3  10  -2      157.50      197.07     34.24 o 
  -2  10  -2      594.86      650.09     40.90 o 
  -1  10  -2      174.12      179.77     35.15 o 
   0  10  -2      161.24      163.32     36.00 o 
   1  10  -2       81.09      105.52     37.68 o 
   2  10  -2       91.37      105.99     44.74 o 
  -6  11  -2      443.46      481.77     45.54 o 
  -5  11  -2      314.72      301.88     38.24 o 
  -4  11  -2      536.99      519.33     38.40 o 
  -3  11  -2      404.76      388.26     38.34 o 
  -2  11  -2      216.43      211.33     37.40 o 
  -1  11  -2       26.24       -2.67     43.49 o 
   0  11  -2        7.78       19.78     44.68 o 
   2 -11  -1      192.53      188.95     38.76 o 
   3 -11  -1      434.42      440.36     40.13 o 
   4 -11  -1      247.21      252.65     45.45 o 
   5 -11  -1      349.83      366.28     37.50 o 
   6 -11  -1      253.65      263.86     33.30 o 
  -1 -10  -1       69.09       73.79     32.24 o 
   0 -10  -1       65.42       88.06     29.08 o 
   1 -10  -1      365.23      404.11     30.26 o 
   2 -10  -1      396.19      429.29     30.68 o 
   3 -10  -1      476.61      485.00     31.27 o 
   4 -10  -1      259.48      280.46     32.79 o 
   5 -10  -1      212.68      205.45     32.04 o 
   6 -10  -1      182.07      172.04     31.21 o 
   7 -10  -1        0.97       18.03     36.41 o 
   8 -10  -1       21.15       30.18     39.52 o 
  -3  -9  -1      119.78      117.80     58.88 o 
  -2  -9  -1      326.90      330.30     34.65 o 
  -1  -9  -1      286.35      293.55     30.94 o 
   0  -9  -1      436.42      449.03     27.08 o 
   1  -9  -1      596.88      626.07     30.09 o 
   2  -9  -1      130.13      146.35     27.38 o 
   3  -9  -1      199.97      214.85     27.74 o 
   4  -9  -1      210.95      212.61     27.09 o 
   5  -9  -1       30.57       38.76     28.50 o 
   6  -9  -1       90.37       97.45     33.22 o 
   7  -9  -1       27.02       45.77     33.55 o 
   8  -9  -1      110.23      117.34     33.52 o 
   9  -9  -1      197.66      239.52     38.15 o 
  -4  -8  -1      112.64      109.22     35.64 o 
  -3  -8  -1      347.20      357.59     34.14 o 
  -2  -8  -1      505.08      508.72     32.45 o 
  -1  -8  -1      380.04      347.82     28.89 o 
   0  -8  -1      926.81      935.62     26.00 o 
   1  -8  -1      353.32      352.87     25.25 o 
   2  -8  -1      234.52      236.39     27.78 o 
   3  -8  -1      306.50      316.38     28.13 o 
   4  -8  -1      585.91      579.21     28.35 o 
   5  -8  -1      307.70      325.19     31.86 o 
   6  -8  -1      189.43      204.82     31.11 o 
   7  -8  -1      342.44      354.34     33.75 o 
   8  -8  -1      797.70      810.50     33.98 o 
   9  -8  -1      462.75      471.44     35.02 o 
  -5  -7  -1      266.74      247.49     31.65 o 
  -4  -7  -1      358.59      381.87     33.63 o 
  -3  -7  -1      158.38      168.98     28.76 o 
  -2  -7  -1      237.83      237.99     29.62 o 
  -1  -7  -1      714.50      727.88     28.70 o 
   0  -7  -1       36.18       66.88     28.54 o 
   1  -7  -1       12.15       13.26     23.50 o 
   2  -7  -1      198.06      209.34     26.54 o 
   3  -7  -1      214.62      195.54     26.06 o 
   4  -7  -1      710.45      689.56     32.71 o 
   5  -7  -1      203.93      220.04     31.14 o 
   6  -7  -1      559.80      578.08     30.88 o 
   7  -7  -1      752.16      739.52     31.73 o 
   8  -7  -1      480.42      500.87     33.91 o 
   9  -7  -1      193.30      229.78     34.99 o 
  10  -7  -1       85.38       91.95     36.35 o 
  -6  -6  -1      315.09      313.53     31.49 o 
  -5  -6  -1      354.12      358.04     32.05 o 
  -4  -6  -1      479.76      500.75     28.14 o 
  -3  -6  -1      139.87      143.11     26.12 o 
  -2  -6  -1     1366.38     1355.53     32.38 o 
  -1  -6  -1      405.40      373.75     29.74 o 
   0  -6  -1     1197.41     1170.90     29.30 o 
   1  -6  -1      581.37      570.50     24.26 o 
   2  -6  -1     1267.07     1245.96     28.92 o 
   3  -6  -1     1925.66     1888.97     35.52 o 
   4  -6  -1     2068.61     2045.81     45.36 o 
   5  -6  -1      565.40      552.81     30.87 o 
   6  -6  -1      453.68      423.61     32.37 o 
   7  -6  -1      251.75      209.07     30.00 o 
   8  -6  -1      533.82      527.66     31.84 o 
   9  -6  -1      177.27      202.16     33.82 o 
  10  -6  -1       64.35       69.66     33.86 o 
  -7  -5  -1       60.21       97.52     31.29 o 
  -6  -5  -1      263.89      320.78     32.26 o 
  -5  -5  -1      258.12      254.60     27.71 o 
  -4  -5  -1      370.22      368.80     26.80 o 
  -3  -5  -1      986.00      987.37     29.28 o 
  -2  -5  -1      561.79      530.79     29.15 o 
  -1  -5  -1      400.93      370.40     25.71 o 
   0  -5  -1     1677.06     1595.74     30.67 o 
   1  -5  -1      714.80      690.95     24.36 o 
   2  -5  -1     2837.04     2784.82     33.69 o 
   3  -5  -1     1375.41     1302.87     33.43 o 
   4  -5  -1     1431.27     1416.30     33.44 o 
   5  -5  -1      411.71      397.85     29.12 o 
   6  -5  -1       17.18       20.48     28.63 o 
   7  -5  -1      113.44      130.38     29.73 o 
   8  -5  -1       99.42      115.31     30.94 o 
   9  -5  -1      210.19      203.87     33.13 o 
  10  -5  -1      227.24      215.44     27.68 o 
  -7  -4  -1      532.03      567.28     33.09 o 
  -6  -4  -1      517.35      540.09     29.20 o 
  -5  -4  -1      408.16      382.62     29.28 o 
  -4  -4  -1      440.13      436.49     27.22 o 
  -3  -4  -1      297.32      302.73     27.51 o 
  -2  -4  -1     1650.79     1578.97     43.73 o 
  -1  -4  -1     2044.73     1966.64     58.17 o 
   0  -4  -1     1662.87     1633.49     33.68 o 
   1  -4  -1      769.25      709.25     25.86 o 
   2  -4  -1      803.44      782.92     29.68 o 
   3  -4  -1      436.45      391.93     30.04 o 
   4  -4  -1      122.75      111.88     27.79 o 
   5  -4  -1       22.97       30.14     27.39 o 
   6  -4  -1      490.26      485.54     29.77 o 
   7  -4  -1      189.26      219.95     30.70 o 
   8  -4  -1      326.10      336.05     30.95 o 
   9  -4  -1      351.05      359.45     25.47 o 
  10  -4  -1      221.84      234.43     27.67 o 
  11  -4  -1      398.28      421.68     45.76 o 
  -8  -3  -1      686.99      723.53     50.17 o 
  -7  -3  -1      549.34      521.20     46.95 o 
  -6  -3  -1      214.60      228.43     28.98 o 
  -5  -3  -1      450.36      484.59     29.08 o 
  -4  -3  -1       62.85       64.66     27.00 o 
  -3  -3  -1      928.08      879.30     26.71 o 
  -2  -3  -1     4058.90     4074.91     70.26 o 
  -1  -3  -1       79.98       65.80     25.17 o 
   0  -3  -1      909.23      861.51     32.90 o 
   1  -3  -1      921.09      917.20     32.21 o 
   2  -3  -1     1273.10     1233.96     37.26 o 
   3  -3  -1      503.43      534.57     31.11 o 
   4  -3  -1     1071.18     1166.74     32.99 o 
   5  -3  -1      291.79      314.06     29.77 o 
   6  -3  -1     1379.37     1357.43     30.89 o 
   7  -3  -1     1309.62     1305.99     33.86 o 
   8  -3  -1      554.42      517.79     26.46 o 
   9  -3  -1      454.19      455.11     28.41 o 
  10  -3  -1      126.73      148.56     29.96 o 
  -9  -2  -1      198.10      213.78     44.52 o 
  -8  -2  -1      288.52      306.01     47.45 o 
  -7  -2  -1      238.26      250.83     44.85 o 
  -6  -2  -1      339.11      325.27     38.73 o 
  -5  -2  -1      564.75      554.43     27.49 o 
  -4  -2  -1     1118.28     1087.48     28.00 o 
  -3  -2  -1     3467.86     3581.52     51.54 o 
  -2  -2  -1     3121.64     3189.55     38.06 o 
  -1  -2  -1      699.72      803.11     33.48 o 
   0  -2  -1      541.08      564.12     41.44 o 
   1  -2  -1     8864.31     9370.98     83.67 o 
   2  -2  -1     1570.24     1738.59     47.64 o 
   3  -2  -1     2535.27     2608.89     43.14 o 
   4  -2  -1      871.83      896.50     30.71 o 
   5  -2  -1      798.33      760.33     28.85 o 
   6  -2  -1     1585.06     1543.23     31.57 o 
   7  -2  -1     1421.01     1420.51     27.07 o 
   8  -2  -1      526.34      533.85     26.55 o 
   9  -2  -1      501.92      500.26     26.71 o 
  10  -2  -1       31.32       39.60     27.42 o 
  -9  -1  -1      209.22      234.64     42.89 o 
  -8  -1  -1      125.69      131.20     45.76 o 
  -7  -1  -1      314.78      343.31     38.10 o 
  -6  -1  -1      274.26      241.67     38.96 o 
  -5  -1  -1      352.80      329.85     43.75 o 
  -4  -1  -1     1202.44     1177.52     29.70 o 
  -3  -1  -1     2956.49     3025.78     36.81 o 
  -2  -1  -1     1455.22     1465.72     35.10 o 
   0  -1  -1     2331.85     2485.64     54.95 o 
   1  -1  -1     3052.56     3387.62     70.11 o 
   2  -1  -1     2646.92     2816.12     61.49 o 
   3  -1  -1      110.35       99.22     32.92 o 
   4  -1  -1     1478.19     1495.35     46.41 o 
   5  -1  -1     1405.41     1375.94     32.94 o 
   6  -1  -1     1312.56     1275.30     33.08 o 
   7  -1  -1      265.33      305.61     36.50 o 
   8  -1  -1      128.44      107.96     28.31 o 
   9  -1  -1      230.39      252.21     33.46 o 
  10  -1  -1      235.90      240.52     28.50 o 
  -9   0  -1      246.88      254.04     47.08 o 
  -8   0  -1      329.75      319.72     45.18 o 
  -7   0  -1      906.95      934.43     46.18 o 
  -6   0  -1      695.10      686.09     45.29 o 
  -5   0  -1     1251.02     1158.12     41.29 o 
  -4   0  -1     2903.82     2821.36     48.87 o 
  -3   0  -1       96.99       96.38     37.08 o 
  -2   0  -1     2320.11     2453.44     61.02 o 
  -1   0  -1      639.78      650.56     54.10 o 
   0   0  -1     6048.41     6874.84    127.34 o 
   1   0  -1     7681.93     8657.25    115.46 o 
   2   0  -1     1895.37     2066.72     51.29 o 
   3   0  -1      423.98      435.57     30.88 o 
   4   0  -1      555.24      567.88     29.00 o 
   5   0  -1      309.53      280.88     26.81 o 
   6   0  -1      206.49      203.61     26.82 o 
   7   0  -1      107.04       88.16     29.27 o 
   8   0  -1      267.92      299.97     30.02 o 
   9   0  -1       52.86       42.05     29.50 o 
  10   0  -1      256.37      276.38     33.62 o 
 -10   1  -1       75.66      102.11     49.30 o 
  -9   1  -1      275.24      300.37     45.64 o 
  -8   1  -1      311.66      287.96     38.70 o 
  -7   1  -1     1369.05     1386.94     46.95 o 
  -6   1  -1     1311.39     1263.57     40.90 o 
  -5   1  -1     1458.07     1458.44     45.91 o 
  -4   1  -1     1590.84     1612.12     43.89 o 
  -3   1  -1     1645.19     1595.66     46.15 o 
  -2   1  -1     1081.77     1162.70     62.25 o 
  -1   1  -1     2562.78     2702.24     64.70 o 
   0   1  -1     4768.03     5426.62     90.87 o 
   1   1  -1     2456.34     2663.99     47.42 o 
   2   1  -1     2860.93     3002.75     45.45 o 
   3   1  -1      191.02      223.31     29.33 o 
   4   1  -1     1151.26     1195.74     32.01 o 
   5   1  -1      623.05      628.99     27.34 o 
   6   1  -1      496.87      504.55     27.37 o 
   7   1  -1      536.72      554.01     28.38 o 
   8   1  -1       79.18       96.79     30.36 o 
   9   1  -1      392.37      427.84     35.44 o 
  10   1  -1      633.49      665.93     38.07 o 
 -10   2  -1      358.87      348.83     42.48 o 
  -9   2  -1     1027.94     1032.71     47.31 o 
  -8   2  -1       86.04      111.12     36.00 o 
  -7   2  -1      696.81      645.88     38.29 o 
  -6   2  -1      472.24      426.11     36.67 o 
  -5   2  -1      450.31      435.21     40.64 o 
  -4   2  -1     1611.70     1655.13     46.85 o 
  -3   2  -1      203.80      173.35     39.99 o 
  -2   2  -1     1302.27     1327.47     35.33 o 
  -1   2  -1     1745.63     1833.61     39.30 o 
   0   2  -1     5099.98     5384.66     72.65 o 
   1   2  -1      238.18      225.31     29.94 o 
   2   2  -1      379.39      385.13     26.08 o 
   3   2  -1       93.85      128.63     26.80 o 
   4   2  -1      800.14      794.20     28.08 o 
   5   2  -1      712.26      702.72     30.09 o 
   6   2  -1     1764.56     1820.37     49.10 o 
   7   2  -1      137.06      126.18     29.73 o 
   8   2  -1      577.40      637.97     32.65 o 
   9   2  -1      513.63      585.20     32.98 o 
 -10   3  -1      520.62      546.76     48.45 o 
  -9   3  -1      386.22      386.73     45.44 o 
  -8   3  -1      316.54      340.43     36.38 o 
  -7   3  -1       93.93      117.16     41.99 o 
  -6   3  -1       37.90       10.60     39.72 o 
  -5   3  -1     1003.49     1023.26     41.46 o 
  -4   3  -1     2268.86     2227.67     47.52 o 
  -3   3  -1      730.80      745.06     27.11 o 
  -2   3  -1      740.49      746.58     28.40 o 
  -1   3  -1     2153.21     2211.54     36.54 o 
   0   3  -1     4882.81     4921.70     90.63 o 
   1   3  -1      707.57      744.29     28.00 o 
   2   3  -1     1783.33     1811.30     29.67 o 
   3   3  -1      715.91      670.96     25.38 o 
   4   3  -1     1464.10     1480.05     29.93 o 
   5   3  -1     2457.64     2470.82     32.75 o 
   6   3  -1      212.16      240.32     28.23 o 
   7   3  -1      236.01      250.38     26.92 o 
   8   3  -1      237.92      278.29     30.79 o 
   9   3  -1      208.77      215.46     33.10 o 
 -10   4  -1      253.79      297.63     41.70 o 
  -9   4  -1      127.25      171.89     44.41 o 
  -8   4  -1       96.99      135.44     41.90 o 
  -7   4  -1      112.41      106.03     35.51 o 
  -6   4  -1      838.67      800.35     42.03 o 
  -5   4  -1      671.18      648.23     38.57 o 
  -4   4  -1     1117.71     1102.42     27.93 o 
  -3   4  -1      801.42      801.13     26.48 o 
  -2   4  -1     1506.04     1457.36     46.18 o 
  -1   4  -1     2941.55     2979.19     44.28 o 
   0   4  -1     2053.31     2124.34     56.22 o 
   1   4  -1     1198.66     1196.39     27.76 o 
   2   4  -1      730.14      711.41     26.68 o 
   3   4  -1      767.67      726.71     27.04 o 
   4   4  -1     2450.45     2474.82     32.80 o 
   5   4  -1      650.92      709.82     29.03 o 
   6   4  -1      462.30      492.51     29.06 o 
   7   4  -1       44.58       52.60     29.77 o 
   8   4  -1       94.28       94.89     33.86 o 
 -10   5  -1      171.22      151.87     40.83 o 
  -9   5  -1       40.24       38.36     36.54 o 
  -8   5  -1       19.56       33.35     40.30 o 
  -7   5  -1      155.48      177.45     34.72 o 
  -6   5  -1     1043.95     1030.38     37.18 o 
  -5   5  -1      750.28      728.28     26.49 o 
  -4   5  -1      331.76      304.39     24.36 o 
  -3   5  -1        5.98        8.84     24.04 o 
  -2   5  -1     3781.71     3879.05    103.23 o 
  -1   5  -1     1768.78     1736.59     40.79 o 
   0   5  -1     2863.99     2916.86     44.48 o 
   1   5  -1      720.63      704.23     24.14 o 
   2   5  -1     1439.44     1427.12     27.08 o 
   3   5  -1     1845.16     1853.29     30.71 o 
   4   5  -1      454.54      476.38     27.95 o 
   5   5  -1       63.34       72.72     27.35 o 
   6   5  -1      191.46      206.51     29.67 o 
   7   5  -1        9.88       26.66     31.28 o 
 -10   6  -1      275.38      235.36     47.54 o 
  -9   6  -1       83.97      111.58     37.24 o 
  -8   6  -1      353.55      380.89     41.26 o 
  -7   6  -1      740.18      804.43     41.05 o 
  -6   6  -1     1676.24     1699.29     44.62 o 
  -5   6  -1      546.02      531.53     26.54 o 
  -4   6  -1      572.31      531.42     24.96 o 
  -3   6  -1      391.33      382.82     25.78 o 
  -2   6  -1     2097.30     2143.02     37.47 o 
  -1   6  -1     1793.54     1797.13     40.06 o 
   0   6  -1      685.28      671.81     32.01 o 
   1   6  -1      552.03      541.45     25.35 o 
   2   6  -1      730.38      732.22     34.68 o 
   3   6  -1      600.74      609.62     26.34 o 
   4   6  -1      120.26      149.65     26.94 o 
   5   6  -1      105.57      111.49     28.84 o 
   6   6  -1       43.53       87.90     30.93 o 
   7   6  -1       60.91       39.59     33.34 o 
 -10   7  -1      383.58      383.90     48.38 o 
  -9   7  -1      192.39      240.97     44.23 o 
  -8   7  -1      357.79      400.16     42.22 o 
  -7   7  -1      805.62      825.31     41.47 o 
  -6   7  -1      453.44      481.27     26.83 o 
  -5   7  -1      370.84      380.60     26.29 o 
  -4   7  -1      668.77      679.33     25.40 o 
  -3   7  -1      522.11      478.03     31.35 o 
  -2   7  -1     1065.37     1070.40     33.91 o 
  -1   7  -1      716.84      694.17     37.07 o 
   0   7  -1      371.58      369.72     36.67 o 
   1   7  -1      303.69      320.78     25.47 o 
   2   7  -1      324.70      351.22     25.13 o 
   3   7  -1      354.18      348.25     28.12 o 
   4   7  -1      305.57      295.33     27.54 o 
   5   7  -1       76.41       85.27     28.49 o 
   6   7  -1      101.52       91.83     29.01 o 
  -9   8  -1       95.46       94.88     45.28 o 
  -8   8  -1      177.49      185.38     42.45 o 
  -7   8  -1      393.90      387.17     28.18 o 
  -6   8  -1      344.89      335.14     28.36 o 
  -5   8  -1      137.68      140.39     25.02 o 
  -4   8  -1      473.86      450.27     37.24 o 
  -3   8  -1      414.78      435.58     36.84 o 
  -2   8  -1      559.11      593.27     37.01 o 
  -1   8  -1      978.47      996.36     34.47 o 
   0   8  -1      381.54      371.32     33.69 o 
   1   8  -1      427.01      436.78     33.94 o 
   2   8  -1      300.16      318.60     29.72 o 
   3   8  -1      211.44      253.06     31.06 o 
   4   8  -1      267.00      303.85     31.38 o 
   5   8  -1      276.52      273.97     35.56 o 
  -9   9  -1       78.52       33.15     52.20 o 
  -8   9  -1       40.32       47.05     48.34 o 
  -7   9  -1       91.57      113.75     30.23 o 
  -6   9  -1      266.02      295.02     29.72 o 
  -5   9  -1      211.22      247.10     37.34 o 
  -4   9  -1      543.16      537.29     34.02 o 
  -3   9  -1      253.49      245.47     32.58 o 
  -2   9  -1      600.23      603.77     33.77 o 
  -1   9  -1     1161.59     1206.72     41.16 o 
   0   9  -1       64.70       67.29     38.50 o 
   1   9  -1      194.32      228.62     40.53 o 
   2   9  -1      295.36      290.97     29.80 o 
   3   9  -1      288.91      324.90     32.16 o 
  -8  10  -1       67.11       85.88     51.06 o 
  -7  10  -1      196.44      213.14     32.45 o 
  -6  10  -1      169.39      209.35     41.85 o 
  -5  10  -1      236.02      255.88     40.62 o 
  -4  10  -1      557.69      561.05     41.37 o 
  -3  10  -1      236.24      268.88     40.53 o 
  -2  10  -1      347.07      370.95     35.97 o 
  -1  10  -1      277.21      299.36     36.00 o 
   0  10  -1       55.71       72.22     41.43 o 
   1  10  -1      246.29      254.51     38.77 o 
   2  10  -1      285.91      318.57     40.89 o 
  -6  11  -1      270.50      274.46     44.79 o 
  -5  11  -1      284.49      300.62     43.96 o 
  -4  11  -1      223.69      262.52     43.83 o 
  -3  11  -1      143.87      176.19     38.04 o 
  -2  11  -1      182.96      177.80     38.16 o 
  -1  11  -1      102.27      117.40     44.84 o 
   0  11  -1       91.32       74.44     45.66 o 
   1 -11   0      162.55      158.63     32.54 o 
   2 -11   0      461.58      453.69     33.22 o 
   3 -11   0      105.81      110.33     29.30 o 
   4 -11   0      175.76      179.67     32.95 o 
   5 -11   0      263.15      250.71     32.88 o 
   6 -11   0       86.03       80.76     32.19 o 
  -1 -10   0      373.12      389.28     28.25 o 
   0 -10   0      188.32      177.47     27.70 o 
   1 -10   0      354.94      373.51     27.47 o 
   2 -10   0      879.22      895.64     30.71 o 
   3 -10   0      147.89      153.16     28.46 o 
   4 -10   0      296.11      284.38     29.13 o 
   5 -10   0      186.63      197.89     28.85 o 
   6 -10   0       66.84       85.92     34.26 o 
   7 -10   0      127.07      145.54     35.51 o 
   8 -10   0      106.68      125.81     35.69 o 
  -3  -9   0      305.09      296.48     32.37 o 
  -2  -9   0      437.20      408.69     30.64 o 
  -1  -9   0      343.19      336.29     29.10 o 
   0  -9   0      193.51      228.88     24.72 o 
   1  -9   0      100.61      112.57     24.17 o 
   2  -9   0       52.62       56.82     24.14 o 
   3  -9   0      158.60      145.43     24.62 o 
   4  -9   0      196.27      215.32     26.84 o 
   5  -9   0      295.78      304.71     29.24 o 
   6  -9   0      107.45      122.63     31.64 o 
   7  -9   0      127.49      132.57     32.68 o 
   8  -9   0      397.51      371.93     36.59 o 
   9  -9   0       45.33       66.00     35.29 o 
  -4  -8   0      111.88      121.59     32.67 o 
  -3  -8   0      354.23      341.17     29.04 o 
  -2  -8   0      262.63      261.71     30.54 o 
  -1  -8   0      214.91      232.94     26.53 o 
   0  -8   0      157.65      165.36     24.44 o 
   1  -8   0      134.45      151.76     23.59 o 
   2  -8   0      196.12      196.36     23.58 o 
   3  -8   0      392.21      396.73     23.66 o 
   4  -8   0      293.37      287.57     30.27 o 
   5  -8   0      337.59      343.33     27.87 o 
   6  -8   0      182.58      188.68     30.00 o 
   7  -8   0      481.28      477.34     30.95 o 
   8  -8   0      474.89      487.97     31.85 o 
   9  -8   0      197.90      204.43     34.41 o 
  -5  -7   0      295.45      294.90     30.16 o 
  -4  -7   0      116.75      138.60     28.07 o 
  -3  -7   0      340.74      336.09     28.02 o 
  -2  -7   0      264.66      259.90     26.74 o 
  -1  -7   0       56.56       77.89     26.00 o 
   0  -7   0      148.95      175.05     25.86 o 
   1  -7   0       12.09       12.31     21.93 o 
   2  -7   0      256.63      250.78     22.37 o 
   3  -7   0     1112.99     1083.47     26.28 o 
   4  -7   0      396.05      397.11     30.15 o 
   5  -7   0      552.32      561.25     30.54 o 
   6  -7   0      489.83      475.47     29.55 o 
   7  -7   0      794.48      774.70     30.60 o 
   8  -7   0      334.15      322.41     31.96 o 
   9  -7   0      254.32      270.65     31.64 o 
  10  -7   0      170.29      192.91     35.40 o 
  -6  -6   0      122.45      139.05     32.27 o 
  -5  -6   0       39.71       54.61     30.01 o 
  -4  -6   0       80.38       76.34     28.31 o 
  -3  -6   0      395.82      382.99     26.29 o 
  -2  -6   0       27.78       24.80     27.89 o 
  -1  -6   0      233.72      227.13     27.59 o 
   0  -6   0      133.52      140.46     26.02 o 
   1  -6   0      792.59      757.62     24.54 o 
   2  -6   0     2169.01     2122.38     27.21 o 
   3  -6   0     1669.91     1597.16     32.67 o 
   4  -6   0      358.24      346.48     28.61 o 
   5  -6   0      224.93      220.78     27.78 o 
   6  -6   0      396.89      410.47     29.46 o 
   7  -6   0      776.06      784.33     31.86 o 
   8  -6   0      266.42      305.06     31.20 o 
   9  -6   0      277.08      308.17     32.56 o 
  10  -6   0      218.09      250.37     34.60 o 
  -7  -5   0       95.99      102.71     30.97 o 
  -6  -5   0       50.67       53.04     26.53 o 
  -5  -5   0       15.54        1.17     28.30 o 
  -4  -5   0      561.47      519.52     26.65 o 
  -3  -5   0      174.69      162.35     27.00 o 
  -2  -5   0     1068.04     1082.38     27.07 o 
  -1  -5   0     1293.59     1299.28     30.05 o 
   0  -5   0      491.30      473.88     26.65 o 
   1  -5   0     1467.13     1433.67     25.25 o 
   2  -5   0     1609.99     1583.83     30.10 o 
   3  -5   0      941.51      872.64     27.75 o 
   4  -5   0      605.15      594.72     28.58 o 
   5  -5   0      633.12      639.47     28.59 o 
   6  -5   0      610.67      663.34     31.09 o 
   7  -5   0      726.31      747.05     32.37 o 
   8  -5   0      163.18      181.48     30.06 o 
   9  -5   0      170.84      199.50     32.10 o 
  10  -5   0      231.15      265.26     28.87 o 
  -8  -4   0      370.94      345.64     50.70 o 
  -7  -4   0      176.68      181.10     31.47 o 
  -6  -4   0       31.98       47.30     27.06 o 
  -5  -4   0      325.51      306.95     29.18 o 
  -4  -4   0      170.05      153.69     25.48 o 
  -3  -4   0     1294.35     1244.85     29.50 o 
  -2  -4   0      800.41      716.43     27.02 o 
  -1  -4   0     1657.86     1675.34     32.95 o 
   0  -4   0     1194.78     1156.37     29.04 o 
   1  -4   0     1428.44     1388.75     26.21 o 
   2  -4   0      300.42      279.04     27.07 o 
   3  -4   0      644.95      630.77     29.06 o 
   4  -4   0      229.70      232.33     27.93 o 
   5  -4   0     1009.62     1021.57     29.92 o 
   6  -4   0      377.57      346.94     28.06 o 
   7  -4   0     1041.35     1054.72     36.80 o 
   8  -4   0      303.06      306.59     28.20 o 
   9  -4   0      161.34      178.78     25.08 o 
  10  -4   0      428.64      424.65     28.25 o 
  -8  -3   0      213.44      185.00     47.82 o 
  -7  -3   0      108.74      109.01     27.92 o 
  -6  -3   0      265.68      239.08     28.77 o 
  -5  -3   0      615.42      632.67     29.00 o 
  -4  -3   0     2046.52     1977.39     30.77 o 
  -3  -3   0     2856.60     2789.72     34.03 o 
  -2  -3   0     1091.92     1014.61     29.31 o 
  -1  -3   0      524.46      537.50     27.28 o 
   0  -3   0     1162.65     1166.92     31.69 o 
   1  -3   0      156.73      147.57     27.57 o 
   2  -3   0     2890.60     2853.02     40.72 o 
   3  -3   0     1946.54     1998.20     34.82 o 
   4  -3   0     2559.66     2698.34     37.05 o 
   5  -3   0     2070.88     2064.98     34.06 o 
   6  -3   0     1395.54     1361.21     30.80 o 
   7  -3   0      834.03      856.10     29.43 o 
   8  -3   0      246.92      253.30     23.73 o 
   9  -3   0       37.46       55.35     26.18 o 
  10  -3   0      319.34      343.28     26.80 o 
  -9  -2   0      183.02      185.20     49.64 o 
  -8  -2   0      297.46      278.96     47.41 o 
  -7  -2   0      139.72      140.10     37.98 o 
  -6  -2   0     1094.47     1082.95     31.41 o 
  -5  -2   0      628.93      596.93     27.07 o 
  -4  -2   0     1272.39     1217.53     28.35 o 
  -3  -2   0     1283.46     1281.10     29.14 o 
  -2  -2   0      295.32      271.18     25.79 o 
  -1  -2   0      999.03     1071.95     35.89 o 
   0  -2   0     2005.55     2074.67     46.51 o 
   1  -2   0      830.08      861.64     37.52 o 
   2  -2   0    13237.19    13663.60    119.77 o 
   3  -2   0     1403.74     1376.71     35.95 o 
   4  -2   0     3235.69     3225.59     38.90 o 
   5  -2   0     4471.09     4427.37     38.64 o 
   6  -2   0     1063.88     1026.74     30.91 o 
   7  -2   0      651.61      656.32     23.70 o 
   8  -2   0      406.09      406.64     24.71 o 
   9  -2   0      334.30      357.76     25.51 o 
  10  -2   0      397.85      416.02     27.91 o 
  -9  -1   0      499.49      491.70     48.41 o 
  -8  -1   0      322.99      350.53     39.66 o 
  -7  -1   0      187.45      210.40     38.44 o 
  -6  -1   0      505.66      536.65     45.14 o 
  -5  -1   0      839.38      767.85     45.01 o 
  -4  -1   0      798.73      746.82     27.19 o 
  -3  -1   0      911.66      904.51     28.71 o 
  -2  -1   0      228.96      228.00     31.68 o 
  -1  -1   0     2003.84     2134.25     45.38 o 
   2  -1   0     1168.38     1232.58     43.78 o 
   3  -1   0     1822.36     1747.37     50.38 o 
   4  -1   0     2438.51     2372.86     47.60 o 
   5  -1   0     1054.20     1021.34     30.51 o 
   6  -1   0     1792.63     1771.66     43.25 o 
   7  -1   0      518.37      504.15     28.32 o 
   8  -1   0      234.29      212.90     28.03 o 
   9  -1   0       94.06      106.99     29.90 o 
  10  -1   0      148.64      155.72     32.00 o 
 -10   0   0      186.50      219.24     44.35 o 
  -9   0   0      164.18      172.10     40.66 o 
  -8   0   0      782.72      755.29     45.68 o 
  -7   0   0       36.41       24.16     37.47 o 
  -6   0   0      459.67      421.08     43.88 o 
  -5   0   0      725.06      691.61     38.34 o 
  -4   0   0     1124.34     1117.00     42.46 o 
  -3   0   0     1422.21     1406.65     51.64 o 
  -2   0   0     5086.22     5178.46     81.55 o 
   2   0   0     5091.94     5129.56     59.90 o 
   3   0   0     1383.08     1339.78     31.89 o 
   4   0   0     1103.57     1068.29     29.45 o 
   5   0   0      745.18      732.69     29.17 o 
   6   0   0      474.82      470.85     27.18 o 
   7   0   0       30.49       34.27     27.60 o 
   8   0   0      801.66      821.77     30.04 o 
   9   0   0      163.11      195.20     32.88 o 
  10   0   0      177.75      168.51     35.78 o 
 -10   1   0      156.47      172.68     41.96 o 
  -9   1   0      102.43      130.52     45.26 o 
  -8   1   0      234.03      184.80     43.55 o 
  -7   1   0      466.81      479.70     44.81 o 
  -6   1   0     1719.26     1668.97     47.48 o 
  -5   1   0     1102.27     1099.08     39.96 o 
  -4   1   0     2492.22     2507.17     49.43 o 
  -3   1   0     1881.18     1822.03     56.58 o 
  -2   1   0     1261.11     1335.86     70.68 o 
   1   1   0     1865.58     2017.40     46.50 o 
   2   1   0      241.08      238.99     30.00 o 
   3   1   0      867.90      872.53     37.66 o 
   4   1   0      822.08      791.41     27.99 o 
   5   1   0      838.85      827.68     30.10 o 
   6   1   0      470.11      471.65     27.37 o 
   7   1   0      161.81      177.14     25.92 o 
   8   1   0      301.54      344.20     28.01 o 
   9   1   0      496.98      509.98     34.22 o 
 -10   2   0      398.23      413.11     48.31 o 
  -9   2   0      338.16      283.76     45.21 o 
  -8   2   0      430.16      398.95     43.52 o 
  -7   2   0      663.00      637.02     45.09 o 
  -6   2   0     1109.05     1109.25     45.97 o 
  -5   2   0     4554.30     4522.81     57.13 o 
  -4   2   0     3284.21     3229.04     55.48 o 
  -3   2   0     1401.73     1328.94     51.00 o 
  -2   2   0    13152.64    13436.54    238.89 o 
  -1   2   0      863.10      927.20     39.50 o 
   0   2   0     1984.83     2072.27     43.56 o 
   1   2   0     1056.56     1145.22     35.44 o 
   2   2   0      311.28      298.70     25.48 o 
   3   2   0     1283.40     1305.44     29.03 o 
   4   2   0     1270.92     1254.60     30.94 o 
   5   2   0      584.89      583.36     28.08 o 
   6   2   0     1057.02     1059.51     30.18 o 
   7   2   0      118.82      136.48     26.07 o 
   8   2   0      290.14      319.14     30.79 o 
   9   2   0      183.87      177.31     33.46 o 
 -10   3   0      324.42      297.51     48.02 o 
  -9   3   0       46.24       34.57     38.40 o 
  -8   3   0      231.81      231.67     37.73 o 
  -7   3   0      864.71      826.97     45.71 o 
  -6   3   0     1426.38     1324.68     46.22 o 
  -5   3   0     2126.40     2051.99     42.35 o 
  -4   3   0     2504.39     2573.91     51.49 o 
  -3   3   0     1890.19     1896.42     33.99 o 
  -2   3   0     2878.53     2868.93     39.85 o 
  -1   3   0      132.94      132.19     38.53 o 
   0   3   0     1132.96     1191.03     33.81 o 
   1   3   0      499.88      505.27     25.58 o 
   2   3   0     1108.50     1066.30     27.32 o 
   3   3   0     2805.90     2871.08     34.08 o 
   4   3   0     2041.06     2067.08     39.01 o 
   5   3   0      606.79      605.89     28.80 o 
   6   3   0      283.91      289.49     40.67 o 
   7   3   0      101.96      155.82     26.96 o 
   8   3   0      222.62      216.98     29.39 o 
 -10   4   0      448.68      470.02     42.20 o 
  -9   4   0      164.39      165.71     38.57 o 
  -8   4   0      317.21      297.69     42.30 o 
  -7   4   0     1048.44      981.55     43.46 o 
  -6   4   0      408.29      373.00     40.29 o 
  -5   4   0     1037.99     1058.27     42.10 o 
  -4   4   0      205.04      219.44     24.65 o 
  -3   4   0      578.96      577.01     27.13 o 
  -2   4   0      284.42      263.67     24.15 o 
  -1   4   0     1419.03     1384.57     37.08 o 
   0   4   0     1190.58     1200.79     30.25 o 
   1   4   0     1652.50     1658.05     30.48 o 
   2   4   0      740.44      728.43     26.49 o 
   3   4   0     1248.16     1231.99     29.19 o 
   4   4   0      162.02      160.30     27.05 o 
   5   4   0      343.41      357.02     28.61 o 
   6   4   0       23.60       37.37     28.42 o 
   7   4   0      189.53      215.30     30.78 o 
   8   4   0      393.35      406.40     35.41 o 
 -10   5   0      244.87      254.25     46.21 o 
  -9   5   0      169.86      183.96     37.77 o 
  -8   5   0      152.79      161.21     40.29 o 
  -7   5   0      705.18      697.87     36.71 o 
  -6   5   0      557.61      550.34     40.99 o 
  -5   5   0      602.23      600.70     26.31 o 
  -4   5   0      566.49      558.98     25.57 o 
  -3   5   0      925.31      902.36     27.98 o 
  -2   5   0     1594.03     1559.65     36.41 o 
  -1   5   0     1443.62     1402.91     35.45 o 
   0   5   0      494.40      467.15     24.58 o 
   1   5   0     1253.98     1294.99     29.43 o 
   2   5   0     1040.24     1057.39     28.33 o 
   3   5   0      179.66      171.69     27.68 o 
   4   5   0      601.90      595.42     26.46 o 
   5   5   0       22.92       16.90     28.05 o 
   6   5   0       55.63       69.75     29.92 o 
   7   5   0       99.63      130.60     29.68 o 
 -10   6   0      206.58      208.17     40.12 o 
  -9   6   0      254.72      291.08     43.15 o 
  -8   6   0      267.01      243.01     35.68 o 
  -7   6   0      776.29      751.54     41.80 o 
  -6   6   0      385.90      379.54     28.07 o 
  -5   6   0      231.83      227.83     25.40 o 
  -4   6   0      352.36      353.75     26.57 o 
  -3   6   0     1683.30     1689.69     88.47 o 
  -2   6   0     2146.14     2114.98     41.60 o 
  -1   6   0      786.99      788.60     33.12 o 
   0   6   0      149.26      162.08     30.18 o 
   1   6   0      215.38      219.18     27.52 o 
   2   6   0       40.22       22.81     26.09 o 
   3   6   0      419.50      417.38     26.04 o 
   4   6   0       90.13       84.42     27.93 o 
   5   6   0       44.93        8.33     27.43 o 
   6   6   0      117.55      137.70     31.68 o 
 -10   7   0      156.22      141.07     47.12 o 
  -9   7   0      236.32      265.21     44.11 o 
  -8   7   0      328.93      303.08     41.52 o 
  -7   7   0      778.16      726.60     41.17 o 
  -6   7   0      506.24      496.84     28.12 o 
  -5   7   0      530.69      500.32     27.43 o 
  -4   7   0      400.26      409.94     28.30 o 
  -3   7   0     1121.82     1142.62     38.57 o 
  -2   7   0      291.59      272.36     35.51 o 
  -1   7   0       17.76       21.44     35.20 o 
   0   7   0      125.65      120.06     36.31 o 
   1   7   0       46.57       43.74     25.85 o 
   2   7   0      291.32      276.19     26.43 o 
   3   7   0      323.47      340.41     27.76 o 
   4   7   0      116.51      134.54     27.66 o 
   5   7   0      303.44      312.17     33.76 o 
  -9   8   0      205.88      254.31     50.26 o 
  -8   8   0      484.78      491.11     43.48 o 
  -7   8   0      501.41      542.88     30.30 o 
  -6   8   0      177.88      200.27     27.81 o 
  -5   8   0      323.55      312.45     28.80 o 
  -4   8   0      255.51      275.22     37.01 o 
  -3   8   0      344.98      362.49     32.02 o 
  -2   8   0      182.21      167.47     31.91 o 
  -1   8   0      115.08      127.66     32.01 o 
   0   8   0      146.96      148.39     32.01 o 
   1   8   0      225.14      257.65     29.58 o 
   2   8   0      267.11      289.26     30.31 o 
   3   8   0      356.36      389.62     32.12 o 
   4   8   0      100.57      120.22     31.69 o 
  -9   9   0       44.33       61.02     46.24 o 
  -8   9   0      413.92      416.21     32.69 o 
  -7   9   0      129.15      149.69     30.61 o 
  -6   9   0      103.90      122.40     29.72 o 
  -5   9   0      290.39      285.83     38.47 o 
  -4   9   0      202.97      248.15     32.95 o 
  -3   9   0      178.03      191.91     32.66 o 
  -2   9   0       63.32       81.39     32.44 o 
  -1   9   0       86.00       84.59     32.88 o 
   0   9   0      201.01      237.85     39.82 o 
   1   9   0      346.23      391.09     41.73 o 
   2   9   0      456.79      484.80     40.86 o 
   3   9   0      312.82      321.64     31.84 o 
  -8  10   0      102.89      113.96     35.23 o 
  -7  10   0      115.49      121.53     32.32 o 
  -6  10   0       56.34       62.23     41.06 o 
  -5  10   0      165.79      131.90     35.94 o 
  -4  10   0      283.15      320.54     35.88 o 
  -3  10   0      149.46      138.44     35.34 o 
  -2  10   0      885.24      866.83     43.71 o 
  -1  10   0      342.87      326.42     37.17 o 
   0  10   0      182.82      205.03     37.50 o 
   1  10   0      383.67      401.30     45.99 o 
  -6  11   0       80.87       80.05     45.11 o 
  -5  11   0      257.44      263.58     44.29 o 
  -4  11   0      185.99      168.30     44.02 o 
  -3  11   0      126.60      130.97     38.27 o 
  -2  11   0      470.52      458.21     39.64 o 
  -1  11   0      154.24      204.15     39.46 o 
   0 -11   1       82.30       77.29     28.26 o 
   1 -11   1      110.01       88.48     27.97 o 
   2 -11   1      164.96      159.21     27.84 o 
   3 -11   1      159.46      185.26     27.96 o 
   4 -11   1      235.83      263.77     30.01 o 
   5 -11   1      287.53      282.41     28.04 o 
   6 -11   1      280.28      278.32     30.17 o 
  -2 -10   1      270.94      251.16     34.96 o 
  -1 -10   1      230.94      240.01     27.15 o 
   0 -10   1       54.24       77.32     26.89 o 
   1 -10   1      282.38      287.18     27.51 o 
   2 -10   1      320.94      333.13     25.33 o 
   3 -10   1      235.82      250.29     25.33 o 
   4 -10   1      571.41      607.93     26.36 o 
   5 -10   1      256.52      284.20     27.99 o 
   6 -10   1      166.63      194.17     33.45 o 
   7 -10   1      194.14      217.52     34.78 o 
   8 -10   1       71.26       80.60     35.73 o 
  -3  -9   1      275.22      304.86     32.21 o 
  -2  -9   1      290.19      294.97     29.76 o 
  -1  -9   1      211.15      223.74     28.22 o 
   0  -9   1       81.49       93.35     24.42 o 
   1  -9   1     1189.80     1186.39     25.47 o 
   2  -9   1      579.92      558.59     25.64 o 
   3  -9   1      259.53      258.05     25.07 o 
   4  -9   1      540.51      551.87     25.48 o 
   5  -9   1      202.95      223.03     30.42 o 
   6  -9   1      259.36      264.71     31.66 o 
   7  -9   1       82.24       71.16     31.08 o 
   8  -9   1       30.52       21.55     32.00 o 
   9  -9   1       83.98       73.56     34.01 o 
  -5  -8   1      266.18      265.35     34.53 o 
  -4  -8   1      257.08      250.10     33.06 o 
  -3  -8   1      216.67      227.84     29.63 o 
  -2  -8   1      294.61      317.84     29.97 o 
  -1  -8   1      455.42      482.95     29.14 o 
   0  -8   1      406.57      401.63     23.90 o 
   1  -8   1     1011.72     1061.35     26.14 o 
   2  -8   1      559.60      561.74     22.71 o 
   3  -8   1      445.93      473.29     23.37 o 
   4  -8   1      486.65      479.46     29.49 o 
   5  -8   1      119.08      103.49     28.98 o 
   6  -8   1      324.75      308.20     29.12 o 
   7  -8   1      379.24      387.53     30.27 o 
   8  -8   1      168.57      176.15     34.77 o 
   9  -8   1      100.33      109.17     32.40 o 
  -6  -7   1      102.73      108.38     33.78 o 
  -5  -7   1       67.23       73.12     31.01 o 
  -4  -7   1      323.52      332.88     31.22 o 
  -3  -7   1      360.35      353.65     26.94 o 
  -2  -7   1      348.25      375.10     27.63 o 
  -1  -7   1      308.28      299.58     25.75 o 
   0  -7   1      356.12      345.33     21.48 o 
   1  -7   1      681.02      677.23     22.59 o 
   2  -7   1     1014.37      976.38     24.16 o 
   3  -7   1      487.23      484.26     27.48 o 
   4  -7   1      663.92      629.13     28.06 o 
   5  -7   1      344.88      326.63     26.91 o 
   6  -7   1      435.24      410.81     29.19 o 
   7  -7   1      781.25      774.02     30.52 o 
   8  -7   1      352.32      347.49     30.74 o 
   9  -7   1      202.55      210.45     33.47 o 
  10  -7   1      378.16      362.77     36.22 o 
  -7  -6   1       58.12       39.81     34.36 o 
  -6  -6   1       54.24       73.97     31.28 o 
  -5  -6   1      123.04      135.38     27.38 o 
  -4  -6   1      135.81      143.45     27.28 o 
  -3  -6   1      619.37      601.78     29.98 o 
  -2  -6   1      717.28      695.25     25.99 o 
  -1  -6   1      567.73      538.38     26.16 o 
   0  -6   1      652.63      581.72     24.12 o 
   1  -6   1     1756.81     1718.69     26.29 o 
   2  -6   1     2023.70     1995.72     25.24 o 
   3  -6   1      389.88      350.10     25.68 o 
   4  -6   1      554.24      535.85     28.51 o 
   5  -6   1      556.70      572.20     29.15 o 
   6  -6   1     1661.15     1686.15     33.14 o 
   7  -6   1      758.73      779.98     30.16 o 
   8  -6   1      369.70      371.02     29.85 o 
   9  -6   1       84.98      100.80     30.06 o 
  10  -6   1      268.39      263.16     35.55 o 
  -7  -5   1       13.32        6.15     33.51 o 
  -6  -5   1      203.95      226.52     27.79 o 
  -5  -5   1       56.80       70.85     27.81 o 
  -4  -5   1      466.90      515.00     35.70 o 
  -3  -5   1     1824.67     1794.79     29.27 o 
  -2  -5   1     1415.66     1390.88     28.85 o 
  -1  -5   1      701.20      671.62     25.10 o 
   0  -5   1     2871.96     2807.11     31.96 o 
   1  -5   1     1716.43     1658.75     24.62 o 
   2  -5   1     3832.62     3719.68     36.72 o 
   3  -5   1        9.46       20.83     23.96 o 
   4  -5   1      354.31      344.81     24.18 o 
   5  -5   1      732.39      733.37     35.21 o 
   6  -5   1     1069.71     1072.75     30.55 o 
   7  -5   1      155.16      182.08     30.14 o 
   8  -5   1       12.75       16.32     28.38 o 
   9  -5   1       29.92       40.53     29.36 o 
  10  -5   1      175.51      172.21     28.27 o 
  -8  -4   1       95.28      116.08     32.98 o 
  -7  -4   1       47.11       64.60     30.62 o 
  -6  -4   1      469.19      483.69     27.43 o 
  -5  -4   1      619.45      610.38     27.62 o 
  -4  -4   1     2460.39     2369.41     45.41 o 
  -3  -4   1      767.70      712.38     27.39 o 
  -2  -4   1      740.19      722.05     26.25 o 
  -1  -4   1     1160.94     1150.43     28.40 o 
   0  -4   1     1956.41     1989.92     32.62 o 
   1  -4   1     2953.47     2927.79     29.02 o 
   2  -4   1     1544.47     1474.75     41.08 o 
   3  -4   1      796.10      744.51     27.47 o 
   4  -4   1     1119.03     1120.51     29.74 o 
   5  -4   1      650.71      634.93     27.72 o 
   6  -4   1      834.99      815.42     28.03 o 
   7  -4   1      111.78      124.78     29.70 o 
   8  -4   1       81.95      102.41     29.38 o 
   9  -4   1      139.52      139.84     24.01 o 
  10  -4   1      248.33      234.42     28.32 o 
  -9  -3   1      210.12      258.30     51.51 o 
  -8  -3   1      241.31      304.95     48.17 o 
  -7  -3   1      250.65      260.99     29.06 o 
  -6  -3   1      205.77      229.48     28.35 o 
  -5  -3   1     2420.12     2337.56     65.46 o 
  -4  -3   1     1448.56     1380.80     36.69 o 
  -3  -3   1      726.58      661.47     27.40 o 
  -2  -3   1     1819.07     1835.03     31.67 o 
  -1  -3   1      668.16      715.05     26.46 o 
   0  -3   1     4848.42     4837.95     45.42 o 
   1  -3   1     2294.35     2306.39     63.21 o 
   2  -3   1      688.28      694.51     27.19 o 
   3  -3   1      682.88      701.97     28.21 o 
   4  -3   1     2237.60     2216.82     55.31 o 
   5  -3   1      923.30      921.69     28.74 o 
   6  -3   1       28.61       34.79     24.61 o 
   7  -3   1       77.09       95.38     26.02 o 
   8  -3   1      321.91      332.32     23.47 o 
   9  -3   1      393.31      403.00     25.74 o 
  10  -3   1      507.64      527.06     27.91 o 
  -9  -2   1      509.20      562.05     44.21 o 
  -8  -2   1      578.15      579.48     47.31 o 
  -7  -2   1      145.33      149.28     37.57 o 
  -6  -2   1     1760.75     1699.94     33.91 o 
  -5  -2   1      736.07      677.18     26.96 o 
  -4  -2   1      823.98      789.94     34.41 o 
  -3  -2   1      112.54      147.00     26.13 o 
  -2  -2   1      382.53      383.98     26.54 o 
  -1  -2   1      283.36      269.14     30.62 o 
   0  -2   1     5386.91     5594.19     56.06 o 
   1  -2   1     1671.68     1715.53     39.24 o 
   2  -2   1     1370.95     1392.11     32.94 o 
   3  -2   1      176.81      152.45     24.92 o 
   4  -2   1     1617.96     1636.89     44.79 o 
   5  -2   1      398.66      415.04     42.36 o 
   6  -2   1      519.64      491.99     27.58 o 
   7  -2   1      724.55      666.81     27.79 o 
   8  -2   1       99.17       69.22     27.51 o 
   9  -2   1     1020.98     1009.15     31.72 o 
  10  -2   1      370.04      416.58     28.94 o 
 -10  -1   1      644.23      680.85     52.69 o 
  -9  -1   1      392.47      341.21     47.54 o 
  -8  -1   1       90.20       59.45     38.51 o 
  -7  -1   1      542.99      550.46     45.22 o 
  -6  -1   1      511.73      469.19     44.02 o 
  -5  -1   1      601.83      560.04     29.14 o 
  -4  -1   1     1164.04     1122.12     31.63 o 
  -3  -1   1      158.08      200.26     28.97 o 
  -2  -1   1     2728.93     2800.18     47.33 o 
  -1  -1   1     2478.25     2656.07     48.29 o 
   0  -1   1     4591.98     5215.00    103.05 o 
   1  -1   1     2477.04     2588.54     64.40 o 
   2  -1   1      993.46     1026.82     56.73 o 
   3  -1   1     1579.96     1513.48     53.23 o 
   4  -1   1     1588.31     1545.32     30.54 o 
   5  -1   1     1514.28     1471.44     31.66 o 
   6  -1   1     1349.03     1274.80     60.16 o 
   7  -1   1     1410.83     1367.93     48.30 o 
   8  -1   1      289.26      275.61     27.07 o 
   9  -1   1      286.19      289.73     31.40 o 
  10  -1   1       76.13      108.42     33.57 o 
 -10   0   1      263.62      241.58     43.06 o 
  -9   0   1       61.41       55.40     39.30 o 
  -8   0   1      246.15      250.42     37.63 o 
  -7   0   1      121.04      106.33     37.97 o 
  -6   0   1      196.00      199.85     41.72 o 
  -5   0   1      329.97      277.05     35.78 o 
  -4   0   1      520.72      522.91     38.30 o 
  -3   0   1      440.69      416.17     45.56 o 
  -2   0   1     1926.00     2047.43     68.66 o 
  -1   0   1     7675.02     8570.67    115.30 o 
   0   0   1     5841.97     6490.49     84.26 o 
   1   0   1      637.09      636.83     38.81 o 
   2   0   1     2465.61     2641.22     80.58 o 
   3   0   1      135.43      123.27     25.53 o 
   4   0   1     3008.69     3022.19     35.73 o 
   5   0   1     1283.04     1202.28     30.03 o 
   6   0   1      751.85      758.15     28.66 o 
   7   0   1      884.42      831.72     29.36 o 
   8   0   1      314.59      314.03     29.22 o 
   9   0   1      239.12      247.01     30.68 o 
 -10   1   1      231.69      220.37     42.33 o 
  -9   1   1      225.48      229.02     45.24 o 
  -8   1   1      114.21      131.79     37.30 o 
  -7   1   1      244.90      234.19     38.47 o 
  -6   1   1     1295.51     1323.82     46.11 o 
  -5   1   1     1358.86     1335.20     41.95 o 
  -4   1   1     1511.38     1512.93     50.20 o 
  -3   1   1      106.57       98.82     41.23 o 
  -2   1   1     2589.59     2740.69     61.46 o 
  -1   1   1     3134.07     3406.29     70.94 o 
   0   1   1     2353.61     2509.01     54.92 o 
   2   1   1     1576.56     1577.81     33.36 o 
   3   1   1     3053.20     3003.70     36.22 o 
   4   1   1     1249.77     1201.68     27.86 o 
   5   1   1      372.56      359.75     27.24 o 
   6   1   1      242.40      221.06     27.83 o 
   7   1   1      310.72      349.71     26.56 o 
   8   1   1      128.25      147.17     30.48 o 
   9   1   1      213.84      199.32     31.94 o 
 -10   2   1       34.10       58.14     46.75 o 
  -9   2   1      508.29      548.72     46.29 o 
  -8   2   1      500.74      467.07     44.62 o 
  -7   2   1     1428.43     1388.40     47.92 o 
  -6   2   1     1549.82     1464.27     42.48 o 
  -5   2   1      804.50      784.54     39.67 o 
  -4   2   1      838.77      886.72     47.02 o 
  -3   2   1     2488.06     2559.15     53.60 o 
  -2   2   1     1497.39     1612.13     44.24 o 
  -1   2   1     9046.22     9325.13     92.99 o 
   0   2   1      607.41      633.15     37.11 o 
   1   2   1      733.21      826.53     33.28 o 
   2   2   1     3213.37     3263.00     37.92 o 
   3   2   1     3409.78     3515.31     36.41 o 
   4   2   1     1103.29     1074.49     28.68 o 
   5   2   1      537.95      531.28     26.08 o 
   6   2   1      303.43      334.87     26.14 o 
   7   2   1      245.06      245.31     26.93 o 
   8   2   1      308.02      322.74     29.29 o 
   9   2   1      202.59      233.55     34.53 o 
 -10   3   1      133.57      172.23     41.00 o 
  -9   3   1      460.97      461.19     45.78 o 
  -8   3   1      543.59      515.33     39.01 o 
  -7   3   1     1293.98     1250.31     42.28 o 
  -6   3   1     1393.81     1358.31     47.15 o 
  -5   3   1      329.42      324.52     41.59 o 
  -4   3   1     1018.76     1081.52     31.87 o 
  -3   3   1      441.05      476.90     30.55 o 
  -2   3   1     1300.57     1273.55     35.37 o 
  -1   3   1      983.58     1005.18     38.26 o 
   0   3   1      955.88      960.67     33.03 o 
   1   3   1       89.58       62.52     26.99 o 
   2   3   1     4143.97     4292.00     64.87 o 
   3   3   1      884.28      847.62     28.23 o 
   4   3   1       66.14       68.98     24.46 o 
   5   3   1      443.68      450.45     28.22 o 
   6   3   1      222.04      236.92     27.90 o 
   7   3   1      558.00      584.11     29.01 o 
   8   3   1      703.86      731.60     31.27 o 
 -10   4   1      221.80      223.05     40.47 o 
  -9   4   1      339.84      334.01     44.41 o 
  -8   4   1      311.71      295.55     43.02 o 
  -7   4   1      195.84      210.16     41.76 o 
  -6   4   1      521.34      499.79     41.53 o 
  -5   4   1       31.38       46.14     27.45 o 
  -4   4   1      103.69       86.14     27.30 o 
  -3   4   1      480.38      458.07     28.61 o 
  -2   4   1      844.99      825.71     37.38 o 
  -1   4   1      742.19      676.19     37.60 o 
   0   4   1     1611.71     1627.63     33.62 o 
   1   4   1     1971.64     1943.85     30.66 o 
   2   4   1     1644.18     1588.42     30.13 o 
   3   4   1      280.78      287.25     24.78 o 
   4   4   1      459.80      454.59     28.17 o 
   5   4   1      419.69      425.68     28.10 o 
   6   4   1      530.59      573.18     30.02 o 
   7   4   1      542.11      573.71     47.09 o 
 -10   5   1      230.46      204.15     46.45 o 
  -9   5   1      197.72      197.58     43.42 o 
  -8   5   1      101.96      114.91     39.84 o 
  -7   5   1      122.78      104.79     45.28 o 
  -6   5   1       14.48       25.23     28.52 o 
  -5   5   1      399.76      369.77     28.57 o 
  -4   5   1     1403.62     1368.92     30.49 o 
  -3   5   1     1378.92     1335.19     36.96 o 
  -2   5   1     2865.86     2810.53     44.53 o 
  -1   5   1      722.27      695.78     32.04 o 
   0   5   1     1671.56     1597.85     32.95 o 
   1   5   1      375.34      362.16     25.81 o 
   2   5   1      570.61      575.46     26.43 o 
   3   5   1     1025.55     1054.98     28.12 o 
   4   5   1      399.77      392.04     26.15 o 
   5   5   1      263.34      278.78     28.66 o 
   6   5   1      266.35      325.43     31.04 o 
   7   5   1       54.59       71.19     32.44 o 
 -10   6   1       51.76       78.76     45.49 o 
  -9   6   1      152.78      160.35     42.66 o 
  -8   6   1      543.94      544.21     41.93 o 
  -7   6   1      249.66      227.11     39.57 o 
  -6   6   1      455.61      457.89     28.11 o 
  -5   6   1      567.66      550.56     28.86 o 
  -4   6   1     2056.68     2034.97     42.40 o 
  -3   6   1     1931.41     1867.23     38.00 o 
  -2   6   1     1288.81     1243.10     35.31 o 
  -1   6   1      567.01      572.66     36.44 o 
   0   6   1     1235.46     1228.55     29.15 o 
   1   6   1      425.43      411.54     29.20 o 
   2   6   1     1396.52     1432.00     31.88 o 
   3   6   1      147.46      167.89     26.59 o 
   4   6   1      489.75      505.51     29.43 o 
   5   6   1      343.75      371.08     30.85 o 
   6   6   1      296.66      300.01     33.02 o 
 -10   7   1       81.14       76.80     46.17 o 
  -9   7   1      193.73      230.01     44.01 o 
  -8   7   1      499.62      475.87     47.25 o 
  -7   7   1      736.20      730.71     29.94 o 
  -6   7   1      551.23      549.25     29.52 o 
  -5   7   1      201.27      217.85     28.24 o 
  -4   7   1      720.93      739.67     38.01 o 
  -3   7   1      242.75      232.93     31.25 o 
  -2   7   1      198.53      209.17     35.88 o 
  -1   7   1       17.20       26.63     31.03 o 
   0   7   1       36.70       44.94     36.08 o 
   1   7   1      713.56      726.33     28.45 o 
   2   7   1      227.66      267.10     27.57 o 
   3   7   1      143.83      177.96     28.05 o 
   4   7   1      335.02      349.98     31.14 o 
   5   7   1      247.81      269.51     32.89 o 
  -9   8   1      470.69      499.57     50.77 o 
  -8   8   1      822.99      807.32     32.61 o 
  -7   8   1      340.59      362.17     31.75 o 
  -6   8   1      183.92      201.48     29.43 o 
  -5   8   1      298.24      334.71     29.14 o 
  -4   8   1      627.66      615.24     34.21 o 
  -3   8   1      324.61      312.07     37.67 o 
  -2   8   1      247.80      272.33     32.49 o 
  -1   8   1      360.03      345.91     33.17 o 
   0   8   1      944.24      953.21     40.37 o 
   1   8   1      378.55      387.29     31.18 o 
   2   8   1      508.63      538.10     31.77 o 
   3   8   1      329.96      344.89     33.11 o 
   4   8   1      103.18      136.56     32.70 o 
  -9   9   1      202.06      230.97     53.12 o 
  -8   9   1      105.99      129.93     32.17 o 
  -7   9   1       23.89       25.04     31.60 o 
  -6   9   1       88.81       83.57     27.87 o 
  -5   9   1       33.06       46.58     38.79 o 
  -4   9   1      207.60      219.17     39.23 o 
  -3   9   1      198.79      233.84     38.81 o 
  -2   9   1      129.02      156.77     39.09 o 
  -1   9   1      581.19      620.43     36.50 o 
   0   9   1      415.88      449.42     41.77 o 
   1   9   1      290.50      294.40     37.27 o 
   2   9   1      326.20      311.91     31.07 o 
   3   9   1      116.06      141.14     32.68 o 
  -8  10   1       28.47       38.07     35.36 o 
  -7  10   1        0.13        2.93     42.98 o 
  -6  10   1      195.09      222.62     42.78 o 
  -5  10   1      218.61      256.21     42.05 o 
  -4  10   1      263.48      296.88     35.84 o 
  -3  10   1      471.48      499.02     37.07 o 
  -2  10   1      379.60      378.66     42.70 o 
  -1  10   1      346.23      371.64     37.76 o 
   0  10   1       67.28       77.40     43.61 o 
   1  10   1       68.65       80.98     40.10 o 
  -6  11   1      253.06      284.01     46.67 o 
  -5  11   1      340.45      356.58     40.14 o 
  -4  11   1      255.48      256.90     39.70 o 
  -3  11   1      440.17      430.39     46.34 o 
  -2  11   1      186.94      239.91     40.59 o 
   0 -11   2        4.92       13.00     26.47 o 
   1 -11   2       22.88       12.09     26.84 o 
   2 -11   2      215.05      228.10     26.76 o 
   3 -11   2      393.67      399.97     26.64 o 
   4 -11   2      532.72      539.83     28.96 o 
   5 -11   2      318.33      309.10     29.09 o 
   6 -11   2      429.51      449.08     29.55 o 
  -2 -10   2       79.74      102.52     30.69 o 
  -1 -10   2       75.95       60.57     25.74 o 
   0 -10   2      165.86      152.04     25.90 o 
   1 -10   2      175.16      197.69     25.36 o 
   2 -10   2      598.97      613.58     24.66 o 
   3 -10   2      151.66      178.78     25.21 o 
   4 -10   2      216.65      219.15     24.06 o 
   5 -10   2      172.15      180.02     32.01 o 
   6 -10   2       35.84       19.81     31.13 o 
   7 -10   2       71.78       85.54     29.76 o 
   8 -10   2      380.35      346.47     35.31 o 
  -4  -9   2      113.74      105.22     33.23 o 
  -3  -9   2      151.98      196.46     32.51 o 
  -2  -9   2      328.54      325.71     29.93 o 
  -1  -9   2      421.75      427.92     24.47 o 
   0  -9   2      903.29      873.50     23.68 o 
   1  -9   2     1414.88     1407.47     26.23 o 
   2  -9   2     1385.46     1376.38     26.07 o 
   3  -9   2      446.69      452.79     22.66 o 
   4  -9   2      263.06      254.73     24.05 o 
   5  -9   2       99.33      105.48     27.30 o 
   6  -9   2      246.99      271.98     27.60 o 
   7  -9   2      207.89      239.94     31.50 o 
   8  -9   2      304.70      312.43     33.30 o 
  -5  -8   2       71.92       52.47     32.70 o 
  -4  -8   2      171.53      176.54     30.83 o 
  -3  -8   2      497.11      517.03     31.25 o 
  -2  -8   2      454.67      447.03     26.15 o 
  -1  -8   2      291.25      303.86     28.36 o 
   0  -8   2     1098.24     1090.72     25.10 o 
   1  -8   2      631.91      630.42     23.67 o 
   2  -8   2      244.08      236.17     21.48 o 
   3  -8   2      210.91      236.63     24.08 o 
   4  -8   2       27.48       44.57     24.28 o 
   5  -8   2       72.26       79.51     25.13 o 
   6  -8   2      352.72      370.87     29.05 o 
   7  -8   2      131.41      146.49     29.88 o 
   8  -8   2      290.82      326.68     32.00 o 
   9  -8   2      201.12      202.53     33.44 o 
  -6  -7   2      162.46      165.33     32.94 o 
  -5  -7   2      195.37      202.03     30.66 o 
  -4  -7   2      672.30      670.89     29.78 o 
  -3  -7   2     1134.89     1094.04     29.80 o 
  -2  -7   2      661.17      628.74     28.37 o 
  -1  -7   2       38.91       49.59     26.84 o 
   0  -7   2      151.99      155.27     21.44 o 
   1  -7   2      387.54      366.89     21.80 o 
   2  -7   2        2.45       -3.83     21.60 o 
   3  -7   2      344.31      350.07     25.97 o 
   4  -7   2      757.91      750.61     29.31 o 
   5  -7   2      705.37      717.66     44.76 o 
   6  -7   2      825.24      843.61     29.68 o 
   7  -7   2      330.54      317.21     28.00 o 
   8  -7   2      203.98      203.48     28.61 o 
   9  -7   2      321.67      354.69     32.45 o 
  -7  -6   2      121.56      131.15     35.38 o 
  -6  -6   2      114.80      126.22     30.61 o 
  -5  -6   2      629.67      613.83     30.02 o 
  -4  -6   2      487.63      480.53     26.14 o 
  -3  -6   2      642.29      620.69     28.32 o 
  -2  -6   2      424.91      413.11     26.56 o 
  -1  -6   2      264.43      263.91     24.21 o 
   0  -6   2      896.38      902.96     21.99 o 
   1  -6   2      276.62      271.77     18.93 o 
   2  -6   2       84.96       72.23     22.28 o 
   3  -6   2     1130.95     1056.95     27.77 o 
   4  -6   2     1226.88     1207.24     29.10 o 
   5  -6   2     1187.34     1170.45     30.09 o 
   6  -6   2     1411.58     1441.47     31.28 o 
   7  -6   2      494.08      468.40     29.28 o 
   8  -6   2      316.44      305.12     30.03 o 
   9  -6   2       78.65       92.74     29.17 o 
  10  -6   2      216.37      206.34     33.73 o 
  -8  -5   2      120.65      119.37     35.06 o 
  -7  -5   2       27.08       26.18     30.88 o 
  -6  -5   2      286.56      302.03     29.55 o 
  -5  -5   2      683.02      682.74     29.10 o 
  -4  -5   2      802.62      750.87     26.93 o 
  -3  -5   2      264.02      229.02     26.20 o 
  -2  -5   2      122.27      112.13     22.55 o 
  -1  -5   2      353.48      371.37     24.47 o 
   0  -5   2      996.87      967.70     22.94 o 
   1  -5   2     1537.18     1456.96     31.96 o 
   2  -5   2     2122.10     2040.79     41.88 o 
   3  -5   2     1150.46     1120.35     34.34 o 
   4  -5   2      956.23      908.70     39.28 o 
   5  -5   2      652.09      610.78     24.62 o 
   6  -5   2      574.91      536.49     38.34 o 
   7  -5   2      145.46      149.36     27.94 o 
   8  -5   2       73.28       90.25     30.42 o 
   9  -5   2      421.54      450.62     33.36 o 
  10  -5   2      241.96      226.07     27.48 o 
  -8  -4   2      180.77      209.98     31.65 o 
  -7  -4   2      249.39      277.99     28.09 o 
  -6  -4   2      288.04      275.20     26.49 o 
  -5  -4   2     1106.08     1045.24     30.51 o 
  -4  -4   2      431.27      411.58     26.90 o 
  -3  -4   2      416.81      407.15     25.75 o 
  -2  -4   2      346.62      335.09     23.47 o 
  -1  -4   2     1144.22     1068.06     27.56 o 
   0  -4   2     3321.66     3273.39     51.73 o 
   1  -4   2     4836.51     4874.95     49.13 o 
   2  -4   2      579.73      533.35     24.15 o 
   3  -4   2     1125.60     1120.29     35.01 o 
   4  -4   2      467.59      420.90     25.77 o 
   5  -4   2      961.03      962.96     34.75 o 
   6  -4   2      120.00      108.23     27.19 o 
   7  -4   2       39.37       28.61     25.78 o 
   8  -4   2      233.43      236.67     29.14 o 
   9  -4   2      620.76      590.29     25.13 o 
  10  -4   2      280.47      284.23     27.02 o 
  -9  -3   2      154.62      147.53     43.61 o 
  -8  -3   2      113.46      115.47     40.13 o 
  -7  -3   2      192.47      190.03     30.47 o 
  -6  -3   2      849.97      835.36     31.48 o 
  -5  -3   2      539.33      494.52     27.46 o 
  -4  -3   2      478.25      443.29     24.62 o 
  -3  -3   2     2374.13     2369.83     32.82 o 
  -2  -3   2      768.37      694.53     27.08 o 
  -1  -3   2     3139.61     3138.37     36.38 o 
   0  -3   2     1295.83     1282.19     29.78 o 
   1  -3   2     2516.95     2598.38     76.48 o 
   2  -3   2      444.55      428.39     26.29 o 
   3  -3   2      241.00      220.71     23.73 o 
   4  -3   2      885.11      794.68     40.35 o 
   5  -3   2      974.12      965.44     27.12 o 
   6  -3   2      253.88      245.90     27.39 o 
   7  -3   2      126.98      130.02     25.65 o 
   8  -3   2      816.37      796.18     24.89 o 
   9  -3   2      570.73      574.31     24.33 o 
  10  -3   2      335.17      334.72     26.75 o 
  -9  -2   2      597.57      627.49     43.39 o 
  -8  -2   2      364.32      348.38     39.52 o 
  -7  -2   2      495.67      485.42     43.39 o 
  -6  -2   2     1045.88     1025.31     31.78 o 
  -5  -2   2     1405.70     1349.12     29.88 o 
  -4  -2   2      607.07      538.39     26.20 o 
  -3  -2   2      168.25      149.47     24.96 o 
  -2  -2   2     3495.68     3403.83     40.29 o 
  -1  -2   2     6567.35     6665.04     53.67 o 
   0  -2   2     4577.17     5000.40    131.83 o 
   1  -2   2      787.60      893.17     32.51 o 
   2  -2   2      111.87      110.42     25.09 o 
   3  -2   2      979.69      938.94     44.74 o 
   4  -2   2      335.64      302.69     36.58 o 
   5  -2   2      605.20      546.16     37.86 o 
   6  -2   2      484.67      424.39     26.50 o 
   7  -2   2     1572.58     1492.03     29.39 o 
   8  -2   2      788.53      770.07     31.97 o 
   9  -2   2      379.13      397.26     31.00 o 
  10  -2   2       93.04       88.56     26.50 o 
 -10  -1   2      400.17      413.70     51.04 o 
  -9  -1   2       29.91       23.45     40.52 o 
  -8  -1   2      109.06       77.50     38.14 o 
  -7  -1   2      271.71      250.02     37.74 o 
  -6  -1   2     1543.22     1458.08     44.89 o 
  -5  -1   2     1126.40     1053.98     31.67 o 
  -4  -1   2       93.46       59.86     26.41 o 
  -3  -1   2      674.83      653.41     30.62 o 
  -2  -1   2      430.18      419.59     34.30 o 
  -1  -1   2     3410.19     3482.94     51.20 o 
   0  -1   2      712.79      728.14     33.64 o 
   1  -1   2     5803.45     5838.11     75.60 o 
   2  -1   2     3871.19     3776.44     58.09 o 
   3  -1   2     5654.82     5543.66     63.71 o 
   4  -1   2     3959.56     3765.37     34.48 o 
   5  -1   2     1251.43     1193.45     28.00 o 
   6  -1   2      829.64      804.71     27.48 o 
   7  -1   2      740.22      700.01     29.39 o 
   8  -1   2      286.53      305.18     29.35 o 
   9  -1   2      102.67      100.79     29.27 o 
 -10   0   2      356.46      393.12     42.72 o 
  -9   0   2       37.07       62.55     39.36 o 
  -8   0   2      249.86      256.87     44.21 o 
  -7   0   2      514.12      539.52     38.76 o 
  -6   0   2      795.25      751.79     43.02 o 
  -5   0   2      300.93      259.21     33.77 o 
  -4   0   2      791.04      800.66     38.19 o 
  -3   0   2     2636.98     2576.33     53.86 o 
  -2   0   2     8284.85     8512.39     91.14 o 
  -1   0   2      658.03      722.81     51.73 o 
   0   0   2     3629.53     3756.59     53.39 o 
   1   0   2       49.90       55.30     32.07 o 
   2   0   2     1516.57     1462.37     31.77 o 
   3   0   2     3385.41     3379.77     37.28 o 
   4   0   2     1056.48      987.27     28.58 o 
   5   0   2      354.60      331.64     27.08 o 
   6   0   2      638.13      621.79     28.90 o 
   7   0   2      198.95      219.16     26.17 o 
   8   0   2      118.30      132.38     29.86 o 
   9   0   2       81.08       93.71     29.59 o 
 -10   1   2      172.62      183.66     48.38 o 
  -9   1   2      266.83      269.61     45.94 o 
  -8   1   2      571.15      596.42     45.88 o 
  -7   1   2     1066.52     1054.85     41.93 o 
  -6   1   2     1116.58     1052.09     40.74 o 
  -5   1   2      725.84      725.46     38.36 o 
  -4   1   2     1998.43     1989.30     50.08 o 
  -3   1   2     3378.74     3254.33     61.04 o 
  -2   1   2     7262.83     7655.16     99.37 o 
  -1   1   2     5773.43     5969.08     71.23 o 
   0   1   2     3057.71     3143.73     79.48 o 
   1   1   2     1402.74     1349.27     33.59 o 
   2   1   2     3275.49     3267.37     36.53 o 
   3   1   2     3566.00     3484.65     35.12 o 
   4   1   2      574.31      594.63     27.05 o 
   5   1   2      105.00      102.92     26.97 o 
   6   1   2       80.51       79.12     25.91 o 
   7   1   2      287.71      292.33     26.98 o 
   8   1   2      108.97      136.01     28.35 o 
   9   1   2      260.76      254.13     33.02 o 
 -11   2   2       92.88      111.98     44.86 o 
 -10   2   2      432.32      459.59     42.08 o 
  -9   2   2      425.05      433.56     45.85 o 
  -8   2   2      655.95      669.94     40.16 o 
  -7   2   2      819.38      787.88     46.28 o 
  -6   2   2      184.84      177.15     42.36 o 
  -5   2   2      230.95      219.28     43.45 o 
  -4   2   2      647.77      611.41     36.09 o 
  -3   2   2       34.26       39.10     34.23 o 
  -2   2   2    14009.48    14256.89     91.04 o 
  -1   2   2      769.72      778.10     40.00 o 
   0   2   2     2996.65     3042.16     45.76 o 
   1   2   2      553.96      577.41     30.49 o 
   2   2   2     1455.44     1431.59     29.27 o 
   3   2   2     1497.61     1442.96     29.59 o 
   4   2   2      227.44      241.36     23.29 o 
   5   2   2      224.60      236.77     27.41 o 
   6   2   2      552.87      548.82     27.07 o 
   7   2   2      453.45      478.77     30.46 o 
   8   2   2      574.70      589.78     30.93 o 
 -11   3   2      133.04      114.93     44.79 o 
 -10   3   2      291.67      305.28     47.62 o 
  -9   3   2      467.09      476.33     45.99 o 
  -8   3   2      758.12      752.70     40.62 o 
  -7   3   2      556.93      494.27     45.01 o 
  -6   3   2      790.52      768.75     45.15 o 
  -5   3   2     1175.23     1153.66     33.66 o 
  -4   3   2     1161.78     1138.58     35.68 o 
  -3   3   2     1632.14     1538.88     38.43 o 
  -2   3   2     2566.97     2715.01     46.02 o 
  -1   3   2      290.32      291.95     36.33 o 
   0   3   2     1044.41     1023.79     31.18 o 
   1   3   2      926.07      898.96     28.70 o 
   2   3   2     1795.43     1770.36     32.21 o 
   3   3   2      320.10      292.36     24.50 o 
   4   3   2       74.57       74.02     24.61 o 
   5   3   2      344.07      321.55     26.15 o 
   6   3   2      521.79      559.04     27.66 o 
   7   3   2      708.02      747.56     32.03 o 
   8   3   2      183.34      202.95     31.46 o 
 -11   4   2      155.56      182.22     50.50 o 
 -10   4   2      226.48      244.41     41.30 o 
  -9   4   2      390.26      376.82     44.91 o 
  -8   4   2      427.86      409.17     43.00 o 
  -7   4   2      751.36      722.75     45.49 o 
  -6   4   2      377.74      338.53     41.30 o 
  -5   4   2       45.44       43.69     29.18 o 
  -4   4   2     2632.32     2573.01     38.53 o 
  -3   4   2      364.42      368.18     29.66 o 
  -2   4   2      885.68      842.67     34.22 o 
  -1   4   2      342.12      315.09     31.08 o 
   0   4   2      752.01      757.50     30.77 o 
   1   4   2      884.96      852.05     27.89 o 
   2   4   2     1215.69     1226.56     30.62 o 
   3   4   2      345.84      351.95     27.31 o 
   4   4   2      602.10      578.64     26.81 o 
   5   4   2      859.05      896.95     29.66 o 
   6   4   2      826.87      851.95     31.43 o 
   7   4   2      240.45      273.92     32.18 o 
 -11   5   2        7.51       10.43     49.25 o 
 -10   5   2       59.35       32.86     45.58 o 
  -9   5   2       87.77       56.83     42.95 o 
  -8   5   2      160.73      172.03     41.02 o 
  -7   5   2      609.11      565.92     47.01 o 
  -6   5   2      173.70      177.26     29.02 o 
  -5   5   2     1324.64     1276.13     33.45 o 
  -4   5   2     1427.60     1372.50     34.09 o 
  -3   5   2      453.59      409.52     35.94 o 
  -2   5   2     1089.99     1130.79     38.26 o 
  -1   5   2     1200.17     1191.83     34.65 o 
   0   5   2      987.65      985.69     28.75 o 
   1   5   2     1272.57     1242.22     29.09 o 
   2   5   2     1363.32     1389.73     31.58 o 
   3   5   2      515.74      543.89     27.41 o 
   4   5   2      704.21      690.27     29.07 o 
   5   5   2      435.77      444.07     27.76 o 
   6   5   2       56.01       65.40     30.82 o 
 -10   6   2       77.25       97.69     45.76 o 
  -9   6   2      199.41      205.84     47.77 o 
  -8   6   2       93.09      116.19     41.03 o 
  -7   6   2      318.80      308.21     30.20 o 
  -6   6   2      400.84      386.77     29.42 o 
  -5   6   2      397.34      368.52     28.81 o 
  -4   6   2      440.64      453.02     30.41 o 
  -3   6   2      589.75      554.93     32.56 o 
  -2   6   2      661.37      619.20     37.44 o 
  -1   6   2      700.14      696.95     37.23 o 
   0   6   2      717.48      717.94     29.10 o 
   1   6   2     1018.12     1011.19     29.31 o 
   2   6   2      153.81      172.57     26.20 o 
   3   6   2       44.04       60.99     27.33 o 
   4   6   2      236.36      235.68     28.72 o 
   5   6   2      183.95      173.14     29.20 o 
 -10   7   2      168.42      139.63     46.84 o 
  -9   7   2      513.77      499.78     50.14 o 
  -8   7   2      454.95      448.61     47.62 o 
  -7   7   2      529.88      523.25     31.26 o 
  -6   7   2      374.17      374.12     30.27 o 
  -5   7   2      847.68      862.51     32.29 o 
  -4   7   2      835.95      820.09     38.90 o 
  -3   7   2      504.44      500.85     37.87 o 
  -2   7   2      102.48       89.48     32.06 o 
  -1   7   2      389.41      378.68     33.27 o 
   0   7   2      616.12      664.88     34.32 o 
   1   7   2      273.76      276.43     30.69 o 
   2   7   2      118.65      135.11     31.05 o 
   3   7   2       47.64       51.70     28.50 o 
   4   7   2       33.75       49.28     30.83 o 
  -9   8   2      370.92      371.35     50.63 o 
  -8   8   2      171.45      172.91     34.55 o 
  -7   8   2      103.66      109.38     32.56 o 
  -6   8   2        1.63        7.26     31.01 o 
  -5   8   2      447.71      469.12     38.60 o 
  -4   8   2      783.21      785.37     34.44 o 
  -3   8   2      439.25      473.02     38.84 o 
  -2   8   2      307.20      346.77     37.90 o 
  -1   8   2      412.23      405.53     33.44 o 
   0   8   2       96.47       91.54     33.45 o 
   1   8   2      203.75      221.25     29.53 o 
   2   8   2      154.89      145.35     32.90 o 
   3   8   2      171.21      173.22     33.96 o 
  -9   9   2      104.78      153.23     57.05 o 
  -8   9   2       43.42       67.38     36.01 o 
  -7   9   2      172.15      150.99     33.45 o 
  -6   9   2      118.49      136.99     40.59 o 
  -5   9   2      501.49      522.16     36.47 o 
  -4   9   2       13.46       10.77     39.30 o 
  -3   9   2      185.71      177.08     39.49 o 
  -2   9   2      352.77      350.96     35.85 o 
  -1   9   2      144.49      116.81     35.93 o 
   0   9   2       74.99       78.67     36.58 o 
   1   9   2      111.45      121.61     37.60 o 
   2   9   2      114.72      130.14     37.24 o 
  -7  10   2      233.20      257.84     44.74 o 
  -6  10   2      284.26      295.08     43.81 o 
  -5  10   2      206.10      236.40     43.39 o 
  -4  10   2      282.98      262.15     37.51 o 
  -3  10   2      279.67      316.43     43.06 o 
  -2  10   2      141.72      185.42     37.24 o 
  -1  10   2      154.11      142.21     39.16 o 
   0  10   2       72.14      113.87     45.89 o 
  -4  11   2      167.16      161.31     46.48 o 
  -1 -11   3       25.85       18.33     27.04 o 
   0 -11   3        5.51       28.34     27.72 o 
   1 -11   3      230.11      206.43     25.57 o 
   2 -11   3      210.30      217.20     26.97 o 
   3 -11   3      126.94      133.75     25.97 o 
   4 -11   3      267.07      283.01     26.18 o 
   5 -11   3      173.45      177.44     27.19 o 
   6 -11   3       41.80       63.89     31.96 o 
  -3 -10   3        4.93       -7.40     30.30 o 
  -2 -10   3      114.85      111.45     25.63 o 
  -1 -10   3       79.76       78.08     24.54 o 
   0 -10   3      384.15      377.36     25.20 o 
   1 -10   3      530.70      526.20     25.78 o 
   2 -10   3      700.61      701.48     23.89 o 
   3 -10   3      118.05      140.07     24.85 o 
   4 -10   3      200.27      190.33     24.08 o 
   5 -10   3       68.94       73.43     31.50 o 
   6 -10   3      404.23      400.88     32.18 o 
   7 -10   3      502.08      463.87     33.62 o 
  -4  -9   3       53.30       81.06     29.75 o 
  -3  -9   3      106.89      157.40     30.07 o 
  -2  -9   3      262.19      257.73     29.36 o 
  -1  -9   3      605.18      631.47     24.52 o 
   0  -9   3      873.69      870.77     22.66 o 
   1  -9   3      357.97      360.71     21.18 o 
   2  -9   3      217.46      222.63     20.76 o 
   3  -9   3      183.08      179.92     21.81 o 
   4  -9   3      489.38      478.13     26.24 o 
   5  -9   3      322.83      347.52     29.01 o 
   6  -9   3      337.82      361.29     30.58 o 
   7  -9   3      593.48      584.56     32.51 o 
   8  -9   3      168.18      168.18     33.37 o 
  -5  -8   3      151.69      153.61     32.22 o 
  -4  -8   3      351.16      330.70     30.25 o 
  -3  -8   3      680.70      674.15     29.68 o 
  -2  -8   3      512.90      503.62     28.04 o 
  -1  -8   3      484.75      506.43     21.76 o 
   0  -8   3      675.86      687.15     23.04 o 
   1  -8   3      145.46      142.76     21.59 o 
   2  -8   3      104.02      119.91     22.46 o 
   3  -8   3      579.96      581.52     27.21 o 
   4  -8   3      610.12      583.55     25.91 o 
   5  -8   3      406.47      381.19     28.26 o 
   6  -8   3      180.81      179.94     28.73 o 
   7  -8   3      121.99      125.07     30.50 o 
   8  -8   3      138.37      167.36     31.86 o 
   9  -8   3      279.12      294.23     34.34 o 
  -6  -7   3      304.11      281.66     32.30 o 
  -5  -7   3      324.63      343.67     30.44 o 
  -4  -7   3      767.15      786.70     29.54 o 
  -3  -7   3      290.71      259.05     25.16 o 
  -2  -7   3      174.25      174.17     26.62 o 
  -1  -7   3       89.80      115.76     23.49 o 
   0  -7   3      261.60      256.47     19.79 o 
   1  -7   3      286.56      283.69     19.50 o 
   2  -7   3      569.13      557.61     21.38 o 
   3  -7   3      148.04      145.32     23.57 o 
   4  -7   3     2013.85     1899.36     29.48 o 
   5  -7   3      918.80      872.86     29.58 o 
   6  -7   3      214.69      209.79     28.05 o 
   7  -7   3       71.24       68.17     29.14 o 
   8  -7   3      142.45      159.29     30.96 o 
   9  -7   3      376.76      348.91     33.34 o 
  -7  -6   3      181.22      177.87     32.59 o 
  -6  -6   3      276.44      284.62     28.34 o 
  -5  -6   3      801.62      775.44     27.65 o 
  -4  -6   3      268.49      278.23     27.17 o 
  -3  -6   3       15.03       22.18     23.82 o 
  -2  -6   3      349.97      356.82     25.89 o 
  -1  -6   3       87.17       82.33     24.27 o 
   0  -6   3      654.13      647.53     20.04 o 
   1  -6   3     1173.41     1137.50     21.36 o 
   2  -6   3      603.65      596.61     23.78 o 
   3  -6   3     1730.17     1685.13     27.69 o 
   4  -6   3     1813.04     1703.09     41.88 o 
   5  -6   3      535.86      513.50     26.18 o 
   6  -6   3      375.21      386.70     28.52 o 
   7  -6   3      143.17      134.61     28.26 o 
   8  -6   3      373.73      416.48     30.99 o 
   9  -6   3      358.32      353.75     32.69 o 
  -8  -5   3       59.53       69.94     33.51 o 
  -7  -5   3       40.71       68.60     30.33 o 
  -6  -5   3      150.48      157.13     27.93 o 
  -5  -5   3      465.22      442.03     27.60 o 
  -4  -5   3       14.80        8.04     26.53 o 
  -3  -5   3       13.12       32.67     25.03 o 
  -2  -5   3      559.68      530.50     25.33 o 
  -1  -5   3      626.45      591.31     28.30 o 
   0  -5   3     2642.64     2620.86     64.40 o 
   1  -5   3      402.01      432.35     19.18 o 
   2  -5   3     1565.91     1497.77     27.86 o 
   3  -5   3      992.49      969.17     34.81 o 
   4  -5   3     1083.73     1014.29     25.66 o 
   5  -5   3      216.43      214.13     26.51 o 
   6  -5   3      587.08      587.10     27.50 o 
   7  -5   3      389.93      375.33     28.68 o 
   8  -5   3      862.77      883.49     31.09 o 
   9  -5   3      267.65      267.72     29.72 o 
  -9  -4   3       96.06       43.88     44.39 o 
  -8  -4   3       71.87       81.86     31.06 o 
  -7  -4   3       74.12       78.29     28.64 o 
  -6  -4   3      380.50      367.50     29.90 o 
  -5  -4   3       97.53       98.06     26.86 o 
  -4  -4   3      123.16      100.89     23.60 o 
  -3  -4   3      728.63      715.48     25.55 o 
  -2  -4   3     1044.10      993.75     27.24 o 
  -1  -4   3     3995.67     3957.01     45.41 o 
   0  -4   3     3090.84     3210.57     54.23 o 
   1  -4   3     1725.04     1777.13     27.18 o 
   2  -4   3      479.25      449.42     25.13 o 
   3  -4   3      486.45      469.03     26.70 o 
   4  -4   3     1059.91     1013.71     48.41 o 
   5  -4   3      750.72      735.43     28.31 o 
   6  -4   3      284.03      280.94     27.97 o 
   7  -4   3      251.22      256.42     25.88 o 
   8  -4   3      194.58      229.59     27.49 o 
   9  -4   3      418.66      418.37     30.68 o 
  -9  -3   3      102.07       99.64     43.29 o 
  -8  -3   3       31.71       42.83     44.65 o 
  -7  -3   3      593.81      550.02     31.78 o 
  -6  -3   3      389.70      407.51     27.96 o 
  -5  -3   3     1067.49     1043.85     30.75 o 
  -4  -3   3      692.78      701.47     26.64 o 
  -3  -3   3     1980.51     1930.00     52.68 o 
  -2  -3   3     3788.54     3787.77     52.10 o 
  -1  -3   3     3627.31     3662.00     35.47 o 
   0  -3   3     1889.13     1923.60     24.94 o 
   1  -3   3      154.13      141.26     24.44 o 
   2  -3   3     1158.03     1176.01     29.92 o 
   3  -3   3     1319.43     1294.69     26.62 o 
   4  -3   3     2387.95     2341.00     80.78 o 
   5  -3   3      881.75      853.56     36.35 o 
   6  -3   3      894.16      899.16     29.28 o 
   7  -3   3      229.54      211.91     22.25 o 
   8  -3   3      526.98      518.02     24.17 o 
   9  -3   3      231.63      220.98     24.23 o 
 -10  -2   3       17.59       14.26     44.78 o 
  -9  -2   3       42.12       80.09     39.93 o 
  -8  -2   3      413.63      402.24     44.92 o 
  -7  -2   3      665.28      631.85     43.33 o 
  -6  -2   3     1594.66     1515.26     45.16 o 
  -5  -2   3      356.90      316.56     29.15 o 
  -4  -2   3     1002.03     1045.53     30.95 o 
  -3  -2   3     1107.71     1100.64     31.25 o 
  -2  -2   3      545.45      529.03     27.35 o 
  -1  -2   3      568.44      577.28     26.39 o 
   0  -2   3      786.11      819.43     30.22 o 
   1  -2   3      378.79      378.37     23.71 o 
   2  -2   3     1247.13     1208.52     38.84 o 
   3  -2   3     1619.44     1593.92     46.01 o 
   4  -2   3     1025.95      970.97     38.31 o 
   5  -2   3      802.29      732.59     38.41 o 
   6  -2   3      895.88      852.22     27.56 o 
   7  -2   3     1149.11     1152.78     30.19 o 
   8  -2   3      510.66      540.88     28.24 o 
   9  -2   3      149.01      159.20     31.78 o 
 -10  -1   3      521.33      507.79     44.75 o 
  -9  -1   3      199.83      182.76     40.12 o 
  -8  -1   3      380.11      389.13     37.70 o 
  -7  -1   3     1272.11     1200.38     39.93 o 
  -6  -1   3     1087.33      969.23     37.41 o 
  -5  -1   3       56.02       24.08     29.11 o 
  -4  -1   3     1333.34     1442.24     36.00 o 
  -3  -1   3      735.59      738.92     30.52 o 
  -2  -1   3     3669.85     3736.94     44.98 o 
  -1  -1   3     2608.14     2633.52     42.02 o 
   0  -1   3      837.43      870.90     47.80 o 
   1  -1   3     4991.12     5032.33     61.17 o 
   2  -1   3     6814.13     6639.20     63.30 o 
   3  -1   3     4843.47     4607.66     57.51 o 
   4  -1   3      961.49      928.95     27.72 o 
   5  -1   3      341.45      330.28     25.43 o 
   6  -1   3      319.35      294.14     28.03 o 
   7  -1   3      703.38      676.25     27.27 o 
   8  -1   3      289.51      296.12     30.33 o 
   9  -1   3      207.54      207.71     30.23 o 
 -10   0   3      318.37      339.77     49.04 o 
  -9   0   3      125.44       92.52     39.93 o 
  -8   0   3      618.83      597.17     39.01 o 
  -7   0   3      365.97      346.63     43.46 o 
  -6   0   3      134.91      131.34     35.18 o 
  -5   0   3      212.00      224.40     32.71 o 
  -4   0   3      286.22      305.15     38.70 o 
  -3   0   3     2314.91     2388.55     50.40 o 
  -2   0   3     1655.41     1640.12     41.24 o 
  -1   0   3     3183.13     3290.14     85.62 o 
   0   0   3     1381.33     1355.50     35.00 o 
   1   0   3     2278.49     2158.00     33.70 o 
   2   0   3     5345.68     5186.16     98.87 o 
   3   0   3     1321.78     1205.87     26.67 o 
   4   0   3      612.20      552.04     25.32 o 
   5   0   3      251.81      220.16     25.55 o 
   6   0   3      338.30      318.18     26.01 o 
   7   0   3      464.56      456.60     27.27 o 
   8   0   3      156.17      198.25     30.91 o 
   9   0   3       47.39       50.61     33.30 o 
 -10   1   3      103.31       94.43     41.56 o 
  -9   1   3       75.55       29.43     45.98 o 
  -8   1   3      215.66      211.06     38.30 o 
  -7   1   3      265.65      286.49     37.50 o 
  -6   1   3      648.36      608.37     38.53 o 
  -5   1   3       33.00       23.65     39.21 o 
  -4   1   3     2432.26     2352.00     50.48 o 
  -3   1   3     4504.77     4546.45     55.80 o 
  -2   1   3     4777.20     4876.80     56.25 o 
  -1   1   3     1734.27     1713.41     33.34 o 
   0   1   3     1129.37     1069.64     32.04 o 
   1   1   3     2550.14     2463.33     35.17 o 
   2   1   3     1391.57     1322.23     29.00 o 
   3   1   3      584.47      529.70     26.92 o 
   4   1   3       49.44       54.37     26.70 o 
   5   1   3      449.62      404.73     28.50 o 
   6   1   3      551.40      508.10     28.85 o 
   7   1   3      370.23      371.02     27.83 o 
   8   1   3       51.71       68.10     31.34 o 
 -11   2   3       87.52       76.77     51.60 o 
 -10   2   3      555.25      504.16     42.76 o 
  -9   2   3       30.40       68.19     38.94 o 
  -8   2   3      175.10      176.55     38.71 o 
  -7   2   3      573.41      553.12     39.96 o 
  -6   2   3      499.72      453.20     44.38 o 
  -5   2   3     1381.96     1361.09     47.70 o 
  -4   2   3     2385.80     2368.43     43.00 o 
  -3   2   3     7269.92     7314.86    111.17 o 
  -2   2   3     1869.58     1868.10     41.87 o 
  -1   2   3     1458.37     1452.44     38.01 o 
   0   2   3     2204.14     2151.98     36.71 o 
   1   2   3      710.55      677.36     27.67 o 
   2   2   3     1624.59     1532.08     29.66 o 
   3   2   3      439.06      427.18     24.95 o 
   4   2   3       34.27       49.61     24.58 o 
   5   2   3      488.74      474.31     28.68 o 
   6   2   3      464.72      476.66     29.00 o 
   7   2   3      486.83      470.55     29.09 o 
   8   2   3      140.85      132.99     30.75 o 
 -11   3   3      123.13      105.36     44.05 o 
 -10   3   3      308.20      308.44     48.07 o 
  -9   3   3      113.27      139.55     45.51 o 
  -8   3   3      922.94      903.17     41.13 o 
  -7   3   3      534.69      522.33     45.97 o 
  -6   3   3      771.14      750.99     46.22 o 
  -5   3   3     1043.86     1023.23     36.11 o 
  -4   3   3     2133.34     2083.10     41.31 o 
  -3   3   3     2323.47     2322.74     67.12 o 
  -2   3   3     1081.83     1165.74     40.90 o 
  -1   3   3       48.44       28.86     34.77 o 
   0   3   3      129.39      112.38     26.63 o 
   1   3   3      268.42      254.24     33.52 o 
   2   3   3      833.22      792.17     27.01 o 
   3   3   3      338.83      333.18     27.08 o 
   4   3   3      558.05      528.98     28.44 o 
   5   3   3      522.36      552.54     29.13 o 
   6   3   3      352.86      357.82     30.46 o 
   7   3   3      188.86      201.27     31.94 o 
 -11   4   3      157.48      139.70     50.88 o 
 -10   4   3      339.99      339.62     41.97 o 
  -9   4   3     1134.57     1125.23     48.65 o 
  -8   4   3     1587.65     1526.14     48.40 o 
  -7   4   3      711.25      710.80     45.75 o 
  -6   4   3      627.25      604.21     34.49 o 
  -5   4   3     1774.80     1734.01     38.43 o 
  -4   4   3      833.72      850.80     33.92 o 
  -3   4   3      357.20      334.95     35.38 o 
  -2   4   3      338.34      331.87     35.24 o 
  -1   4   3     1336.88     1361.23     40.12 o 
   0   4   3     1065.27     1076.46     30.44 o 
   1   4   3      899.65      907.53     28.28 o 
   2   4   3      941.41      903.39     27.92 o 
   3   4   3      882.56      877.71     28.99 o 
   4   4   3      438.03      454.54     29.49 o 
   5   4   3      775.08      764.88     28.24 o 
   6   4   3      172.75      171.08     30.74 o 
   7   4   3       88.08       78.91     31.04 o 
 -11   5   3       99.16      135.41     50.28 o 
 -10   5   3      231.10      216.60     46.75 o 
  -9   5   3      235.22      273.96     44.15 o 
  -8   5   3      176.61      178.48     41.65 o 
  -7   5   3      132.95      135.61     31.40 o 
  -6   5   3      531.04      507.90     32.27 o 
  -5   5   3      166.16      162.27     30.70 o 
  -4   5   3      620.80      596.61     31.90 o 
  -3   5   3       44.44       33.85     34.32 o 
  -2   5   3      593.02      590.07     36.68 o 
  -1   5   3     1147.05     1171.75     39.86 o 
   0   5   3     1323.17     1305.06     31.33 o 
   1   5   3      927.53      914.95     29.09 o 
   2   5   3      301.03      300.10     28.88 o 
   3   5   3      410.25      434.95     29.24 o 
   4   5   3      300.83      330.74     30.63 o 
   5   5   3      335.03      320.66     30.65 o 
   6   5   3      142.02      166.78     32.72 o 
 -10   6   3      489.08      485.36     47.40 o 
  -9   6   3      199.07      225.85     48.05 o 
  -8   6   3       58.93       89.58     45.38 o 
  -7   6   3      540.06      539.00     32.78 o 
  -6   6   3      511.37      495.61     32.75 o 
  -5   6   3      846.86      848.05     32.63 o 
  -4   6   3      310.51      299.82     37.01 o 
  -3   6   3      578.66      563.11     33.34 o 
  -2   6   3     1446.66     1387.72     37.00 o 
  -1   6   3      959.43      982.48     35.31 o 
   0   6   3      374.38      402.14     29.11 o 
   1   6   3       87.98       97.48     30.05 o 
   2   6   3       68.36       56.36     26.16 o 
   3   6   3       12.95       16.59     28.07 o 
   4   6   3       27.19       47.65     31.37 o 
   5   6   3      113.93      121.55     29.89 o 
 -10   7   3      150.81      162.08     52.69 o 
  -9   7   3      247.57      235.72     49.78 o 
  -8   7   3      161.20      188.10     32.37 o 
  -7   7   3      357.62      364.83     32.55 o 
  -6   7   3      506.49      503.88     34.03 o 
  -5   7   3      834.53      824.47     39.79 o 
  -4   7   3      995.11     1014.66     36.13 o 
  -3   7   3      474.87      489.03     34.08 o 
  -2   7   3      943.80      968.05     40.13 o 
  -1   7   3      632.06      657.28     34.67 o 
   0   7   3      157.46      200.88     37.91 o 
   1   7   3      181.09      163.86     28.58 o 
   2   7   3       54.96       47.46     31.35 o 
   3   7   3      143.12      124.72     29.63 o 
   4   7   3      292.16      278.63     34.66 o 
  -9   8   3       83.20      106.67     55.18 o 
  -8   8   3      139.33      130.42     35.06 o 
  -7   8   3      217.46      255.95     35.31 o 
  -6   8   3      411.04      442.72     40.02 o 
  -5   8   3      348.85      416.82     39.67 o 
  -4   8   3      216.25      200.55     38.43 o 
  -3   8   3      142.57      154.69     37.94 o 
  -2   8   3       65.13       92.83     38.67 o 
  -1   8   3        9.96       26.29     39.01 o 
   0   8   3      210.89      240.02     40.62 o 
   1   8   3       17.10       12.80     34.11 o 
   2   8   3       28.26       25.69     30.84 o 
   3   8   3      224.02      219.67     33.33 o 
  -8   9   3      303.22      302.06     38.68 o 
  -7   9   3      256.97      277.22     47.62 o 
  -6   9   3      236.40      277.99     42.48 o 
  -5   9   3      260.98      228.01     40.87 o 
  -4   9   3       68.84       64.59     40.62 o 
  -3   9   3       63.26       77.84     40.39 o 
  -2   9   3       29.54       24.30     40.96 o 
  -1   9   3      311.14      355.02     37.51 o 
   0   9   3      133.48      165.04     44.59 o 
   1   9   3      166.04      186.95     45.81 o 
  -7  10   3      275.87      291.34     51.47 o 
  -6  10   3       32.00       26.63     43.81 o 
  -5  10   3       46.85       48.30     43.29 o 
  -4  10   3       73.92       84.92     43.98 o 
  -3  10   3       27.49       44.32     37.53 o 
  -2  10   3      360.21      386.57     39.73 o 
  -1  10   3      122.58      170.04     40.32 o 
  -1 -11   4       55.34       81.83     26.89 o 
   0 -11   4      159.55      155.67     24.40 o 
   1 -11   4      265.24      253.00     25.51 o 
   2 -11   4      178.05      169.99     23.95 o 
   3 -11   4       60.41       53.91     24.58 o 
   4 -11   4      286.19      272.02     27.46 o 
   5 -11   4      158.17      184.74     27.20 o 
   6 -11   4      240.30      220.03     34.01 o 
  -3 -10   4       75.20       78.57     30.04 o 
  -2 -10   4       34.37       47.57     23.89 o 
  -1 -10   4      227.48      213.57     24.41 o 
   0 -10   4      200.85      225.42     23.44 o 
   1 -10   4      247.65      257.21     22.31 o 
   2 -10   4      219.34      200.87     22.08 o 
   3 -10   4      122.58      107.63     22.74 o 
   4 -10   4      497.84      506.15     24.12 o 
   5 -10   4      626.65      647.07     29.13 o 
   6 -10   4      684.76      681.60     32.72 o 
   7 -10   4      362.99      340.05     31.68 o 
  -4  -9   4      239.31      274.33     32.07 o 
  -3  -9   4       47.91       79.07     29.80 o 
  -2  -9   4      171.13      184.34     28.84 o 
  -1  -9   4      521.54      527.51     23.42 o 
   0  -9   4      232.46      259.77     23.00 o 
   1  -9   4      441.41      444.29     21.17 o 
   2  -9   4      250.98      258.61     20.56 o 
   3  -9   4      640.98      623.12     22.95 o 
   4  -9   4      988.95     1013.24     32.51 o 
   5  -9   4      506.02      509.66     27.61 o 
   6  -9   4      247.49      242.55     30.01 o 
   7  -9   4      171.12      156.14     31.61 o 
   8  -9   4       38.93       53.84     34.15 o 
  -5  -8   4      428.37      436.83     32.20 o 
  -4  -8   4      126.37      157.94     27.57 o 
  -3  -8   4      552.58      547.56     29.17 o 
  -2  -8   4      608.10      612.32     27.94 o 
  -1  -8   4      994.31     1000.81     23.46 o 
   0  -8   4      682.90      680.91     21.22 o 
   1  -8   4      422.53      422.81     21.63 o 
   2  -8   4      423.49      410.57     20.58 o 
   3  -8   4      490.97      477.79     25.19 o 
   4  -8   4      810.83      792.01     26.49 o 
   5  -8   4      482.21      498.84     28.12 o 
   6  -8   4      188.05      196.55     25.43 o 
   7  -8   4      129.97      126.01     30.49 o 
   8  -8   4       49.46       45.96     32.51 o 
  -6  -7   4      625.11      621.14     32.75 o 
  -5  -7   4      182.56      176.95     29.49 o 
  -4  -7   4      258.59      269.48     28.08 o 
  -3  -7   4      149.83      168.49     25.03 o 
  -2  -7   4      798.48      783.84     27.64 o 
  -1  -7   4      756.70      768.21     22.83 o 
   0  -7   4     1093.45     1097.37     22.64 o 
   1  -7   4      606.66      576.59     20.60 o 
   2  -7   4      897.24      881.60     27.17 o 
   3  -7   4      377.12      387.83     22.91 o 
   4  -7   4     1171.76     1124.33     87.94 o 
   5  -7   4      512.63      457.30     26.08 o 
   6  -7   4      235.30      209.94     28.47 o 
   7  -7   4      195.69      209.52     26.99 o 
   8  -7   4      503.12      556.38     29.88 o 
   9  -7   4      894.14      866.16     33.48 o 
  -7  -6   4      147.03      162.70     33.49 o 
  -6  -6   4      212.75      231.71     27.99 o 
  -5  -6   4      226.19      231.60     28.10 o 
  -4  -6   4      300.16      300.04     27.32 o 
  -3  -6   4      118.54      135.15     25.78 o 
  -2  -6   4      387.09      370.19     24.06 o 
  -1  -6   4     1110.58     1057.50     36.06 o 
   0  -6   4     1447.86     1435.41     20.61 o 
   1  -6   4      792.30      764.54     19.45 o 
   2  -6   4      877.35      845.84     24.74 o 
   3  -6   4     1286.87     1210.70     73.83 o 
   4  -6   4     1036.95      969.79     41.87 o 
   5  -6   4      165.80      159.28     27.08 o 
   6  -6   4      281.09      264.38     24.29 o 
   7  -6   4      603.37      611.03     30.20 o 
   8  -6   4      859.76      876.91     32.74 o 
   9  -6   4      298.09      328.69     31.18 o 
  -8  -5   4       76.19      103.93     31.85 o 
  -7  -5   4      212.52      225.44     29.60 o 
  -6  -5   4      292.96      291.13     26.79 o 
  -5  -5   4      539.13      493.19     35.94 o 
  -4  -5   4      421.02      414.89     26.75 o 
  -3  -5   4      568.12      527.49     24.44 o 
  -2  -5   4      492.79      447.04     23.55 o 
  -1  -5   4      986.75      963.20     25.79 o 
   0  -5   4     1579.99     1556.09     21.07 o 
   1  -5   4      113.47       97.29     21.42 o 
   2  -5   4     1229.65     1197.82     26.60 o 
   3  -5   4     1503.88     1438.79     51.72 o 
   4  -5   4     1667.18     1621.77     42.30 o 
   5  -5   4      345.58      345.83     26.91 o 
   6  -5   4      627.25      610.22     25.37 o 
   7  -5   4     1047.77     1022.04     45.09 o 
   8  -5   4      235.95      231.17     26.86 o 
   9  -5   4       57.13       78.22     25.95 o 
  -9  -4   4       23.63       22.58     43.62 o 
  -8  -4   4       30.34       48.96     31.55 o 
  -7  -4   4      103.69      107.81     30.53 o 
  -6  -4   4      788.99      764.04     30.93 o 
  -5  -4   4      437.88      436.09     26.95 o 
  -4  -4   4      356.73      328.72     25.28 o 
  -3  -4   4     1969.00     1943.93     29.92 o 
  -2  -4   4     5738.58     5710.80     49.05 o 
  -1  -4   4     2387.43     2363.68     29.34 o 
   0  -4   4     1714.24     1790.44     22.80 o 
   1  -4   4      149.60      120.34     21.79 o 
   2  -4   4     2032.22     1981.95     27.86 o 
   3  -4   4     1802.97     1688.96     74.87 o 
   4  -4   4     1124.96     1015.34     48.95 o 
   5  -4   4      616.22      577.80     27.56 o 
   6  -4   4     1133.72     1062.65     48.04 o 
   7  -4   4      159.30      135.76     26.53 o 
   8  -4   4       97.61       91.20     22.82 o 
   9  -4   4       20.46       30.27     25.82 o 
  -9  -3   4        8.63       44.36     40.54 o 
  -8  -3   4      382.73      383.51     30.93 o 
  -7  -3   4      380.64      419.79     28.85 o 
  -6  -3   4     1227.25     1199.37     30.88 o 
  -5  -3   4     1294.28     1279.50     35.42 o 
  -4  -3   4      473.26      448.00     27.48 o 
  -3  -3   4     2077.59     2061.81     34.68 o 
  -2  -3   4      605.10      611.75     24.30 o 
  -1  -3   4     1588.21     1543.69     27.66 o 
   0  -3   4     1309.12     1430.04     33.79 o 
   1  -3   4      203.21      172.50     23.11 o 
   2  -3   4     1902.96     1864.06     32.87 o 
   3  -3   4     1487.47     1413.31     25.14 o 
   4  -3   4      164.78      116.76     33.52 o 
   5  -3   4       79.11       68.45     35.97 o 
   6  -3   4      245.85      225.53     43.48 o 
   7  -3   4      115.13      127.03     28.16 o 
   8  -3   4      103.39      113.31     30.28 o 
   9  -3   4      108.89      101.29     26.15 o 
 -10  -2   4      186.89      192.30     44.28 o 
  -9  -2   4      392.06      378.43     40.43 o 
  -8  -2   4      749.28      774.30     38.69 o 
  -7  -2   4     1290.26     1227.05     43.98 o 
  -6  -2   4      948.01      898.47     33.67 o 
  -5  -2   4      213.59      186.52     29.07 o 
  -4  -2   4     1803.05     1795.87     38.89 o 
  -3  -2   4     2320.84     2278.60     35.73 o 
  -2  -2   4     1768.94     1717.31     30.41 o 
  -1  -2   4     1521.90     1519.94     39.10 o 
   0  -2   4      471.63      455.35     28.07 o 
   1  -2   4      839.60      771.08     38.50 o 
   2  -2   4      972.06      863.54     35.51 o 
   3  -2   4      417.34      400.70     38.29 o 
   4  -2   4      937.49      903.04     43.20 o 
   5  -2   4      313.92      315.66     25.72 o 
   6  -2   4      513.17      538.02     27.01 o 
   7  -2   4      407.04      412.86     30.56 o 
   8  -2   4      530.29      505.34     31.50 o 
   9  -2   4      351.62      329.23     31.09 o 
 -10  -1   4      455.98      471.95     50.71 o 
  -9  -1   4      636.44      669.41     41.27 o 
  -8  -1   4     1157.00     1142.20     44.91 o 
  -7  -1   4      508.83      434.25     42.32 o 
  -6  -1   4      139.87      190.24     38.39 o 
  -5  -1   4      147.95      122.36     28.31 o 
  -4  -1   4      532.04      505.57     29.43 o 
  -3  -1   4     1467.67     1462.70     34.42 o 
  -2  -1   4      724.95      701.99     29.59 o 
  -1  -1   4       75.59       75.08     23.33 o 
   0  -1   4     3053.82     3112.56     51.91 o 
   1  -1   4     1448.28     1356.21     39.14 o 
   2  -1   4     2260.16     2184.90     46.94 o 
   3  -1   4      330.49      313.32     22.06 o 
   4  -1   4      138.68      136.20     24.38 o 
   5  -1   4      366.24      332.41     25.50 o 
   6  -1   4      725.01      692.29     25.80 o 
   7  -1   4      746.36      742.54     28.46 o 
   8  -1   4      433.16      428.26     31.55 o 
   9  -1   4      217.73      255.32     31.99 o 
 -10   0   4      368.29      372.45     43.12 o 
  -9   0   4      524.96      480.64     40.40 o 
  -8   0   4      291.24      281.80     42.83 o 
  -7   0   4      267.64      239.82     37.56 o 
  -6   0   4       94.88       64.80     34.17 o 
  -5   0   4      180.94      191.48     36.37 o 
  -4   0   4     1414.88     1418.32     42.69 o 
  -3   0   4     3789.52     3856.99     42.60 o 
  -2   0   4      625.74      585.37     29.63 o 
  -1   0   4     1679.63     1662.55     45.77 o 
   0   0   4     1183.71     1123.19     30.24 o 
   1   0   4      804.27      757.34     25.91 o 
   2   0   4      986.94      962.63     25.74 o 
   3   0   4      204.57      165.94     24.20 o 
   4   0   4      346.18      289.42     25.64 o 
   5   0   4      957.77      863.26     30.10 o 
   6   0   4      914.36      880.08     27.60 o 
   7   0   4      409.73      392.41     28.15 o 
   8   0   4       13.41       17.31     29.29 o 
 -11   1   4      102.50       85.54     45.32 o 
 -10   1   4      173.52      178.53     48.37 o 
  -9   1   4       73.25      103.24     44.41 o 
  -8   1   4      434.31      426.37     43.96 o 
  -7   1   4      444.32      390.56     43.22 o 
  -6   1   4      626.14      545.97     42.45 o 
  -5   1   4     1066.83     1014.81     38.19 o 
  -4   1   4     1619.73     1623.94     46.18 o 
  -3   1   4     2172.66     2195.79     42.08 o 
  -2   1   4      499.35      574.77     30.81 o 
  -1   1   4     1328.09     1315.11     32.19 o 
   0   1   4      857.49      791.95     27.60 o 
   1   1   4     1119.36     1045.58     30.46 o 
   2   1   4     1728.88     1657.20     31.09 o 
   3   1   4      378.62      336.75     23.84 o 
   4   1   4      581.40      557.66     28.57 o 
   5   1   4      685.17      657.33     27.28 o 
   6   1   4      340.24      353.82     28.71 o 
   7   1   4      169.57      154.80     30.30 o 
   8   1   4       26.66       39.85     30.43 o 
 -11   2   4      133.80      158.30     51.57 o 
 -10   2   4       43.54      -14.52     47.98 o 
  -9   2   4       87.60       75.51     45.08 o 
  -8   2   4      589.03      556.03     45.92 o 
  -7   2   4      663.70      598.63     45.94 o 
  -6   2   4     1082.98     1037.85     50.00 o 
  -5   2   4     2187.21     2071.09     52.97 o 
  -4   2   4     2565.31     2496.50     43.96 o 
  -3   2   4      719.52      698.21     34.78 o 
  -2   2   4      477.56      469.27     26.92 o 
  -1   2   4      430.62      430.90     30.24 o 
   0   2   4      762.64      715.76     30.52 o 
   1   2   4     2515.03     2449.58     34.81 o 
   2   2   4      652.71      598.15     25.93 o 
   3   2   4      241.82      238.68     24.77 o 
   4   2   4      163.12      181.66     25.47 o 
   5   2   4      316.20      314.56     26.53 o 
   6   2   4      230.95      218.05     29.21 o 
   7   2   4        7.12       -1.09     28.72 o 
 -11   3   4      273.42      261.75     44.75 o 
 -10   3   4      273.11      287.73     48.21 o 
  -9   3   4      371.87      385.85     46.28 o 
  -8   3   4     1106.74     1072.01     47.41 o 
  -7   3   4     1228.06     1173.37     50.38 o 
  -6   3   4      641.96      592.21     52.09 o 
  -5   3   4     1429.80     1364.13     38.26 o 
  -4   3   4     1691.66     1688.31     39.82 o 
  -3   3   4      859.51      877.43     34.60 o 
  -2   3   4      453.85      461.91     37.53 o 
  -1   3   4      214.08      202.33     28.35 o 
   0   3   4      962.39      937.25     29.51 o 
   1   3   4      430.98      384.48     28.96 o 
   2   3   4      360.14      327.84     28.29 o 
   3   3   4      867.41      833.30     29.06 o 
   4   3   4       45.25       36.31     25.06 o 
   5   3   4      690.00      672.77     30.23 o 
   6   3   4      245.27      267.86     28.62 o 
   7   3   4      159.67      166.86     30.52 o 
 -11   4   4      605.96      558.80     52.49 o 
 -10   4   4      641.53      689.43     49.31 o 
  -9   4   4      632.07      653.81     46.67 o 
  -8   4   4      614.01      567.07     45.71 o 
  -7   4   4      215.98      214.95     49.20 o 
  -6   4   4       35.77       32.15     33.75 o 
  -5   4   4       10.72       16.93     32.61 o 
  -4   4   4      971.23      920.58     36.60 o 
  -3   4   4      379.88      375.27     36.11 o 
  -2   4   4      250.88      230.21     35.63 o 
  -1   4   4     1206.60     1198.75     39.67 o 
   0   4   4      774.60      740.00     32.57 o 
   1   4   4      291.02      278.90     26.48 o 
   2   4   4      330.14      340.26     26.33 o 
   3   4   4     1339.55     1309.17     31.89 o 
   4   4   4      426.10      450.94     28.94 o 
   5   4   4      532.85      524.82     31.02 o 
   6   4   4      249.13      259.67     30.37 o 
 -10   5   4      265.13      238.03     47.50 o 
  -9   5   4       76.64       81.08     49.61 o 
  -8   5   4       61.17       80.80     46.85 o 
  -7   5   4      122.48      116.20     33.10 o 
  -6   5   4      268.36      251.39     33.48 o 
  -5   5   4      614.01      624.28     38.32 o 
  -4   5   4      357.33      360.61     40.32 o 
  -3   5   4       69.99       52.07     35.27 o 
  -2   5   4      880.44      849.37     39.13 o 
  -1   5   4      896.81      855.44     38.77 o 
   0   5   4      813.11      760.31     33.63 o 
   1   5   4      533.62      521.86     30.93 o 
   2   5   4      821.17      806.31     28.12 o 
   3   5   4      518.83      556.80     30.59 o 
   4   5   4      625.64      647.06     30.92 o 
   5   5   4      426.90      464.12     32.69 o 
 -10   6   4       40.03       25.41     47.17 o 
  -9   6   4       30.82       18.35     49.10 o 
  -8   6   4       23.72       34.85     34.36 o 
  -7   6   4       59.45       61.72     32.30 o 
  -6   6   4      781.17      752.30     35.09 o 
  -5   6   4     1027.62     1006.15     39.73 o 
  -4   6   4      669.87      634.17     38.81 o 
  -3   6   4      822.46      814.37     39.50 o 
  -2   6   4     1118.21     1134.49     40.86 o 
  -1   6   4      532.72      551.77     34.57 o 
   0   6   4      242.17      222.31     29.60 o 
   1   6   4      186.23      176.24     27.81 o 
   2   6   4      324.88      332.76     31.35 o 
   3   6   4      476.27      491.67     29.72 o 
   4   6   4      384.72      405.38     31.66 o 
 -10   7   4       13.68       37.68     53.70 o 
  -9   7   4       23.82       32.29     49.81 o 
  -8   7   4       47.60       46.02     33.97 o 
  -7   7   4      941.20      952.95     39.00 o 
  -6   7   4      336.27      356.37     34.13 o 
  -5   7   4      229.53      239.89     41.92 o 
  -4   7   4      219.64      215.28     38.30 o 
  -3   7   4      385.62      384.45     38.47 o 
  -2   7   4      598.84      647.74     39.53 o 
  -1   7   4      328.74      400.97     39.46 o 
   0   7   4      418.25      410.48     35.35 o 
   1   7   4      344.20      368.48     31.07 o 
   2   7   4      301.46      306.95     34.18 o 
   3   7   4      138.66      166.42     32.20 o 
  -9   8   4       73.77       88.66     39.28 o 
  -8   8   4      452.72      522.32     38.85 o 
  -7   8   4      480.08      495.87     39.55 o 
  -6   8   4      330.79      366.75     41.43 o 
  -5   8   4      211.79      260.73     39.40 o 
  -4   8   4      165.61      178.77     34.19 o 
  -3   8   4      268.73      273.99     39.64 o 
  -2   8   4      442.74      458.62     35.95 o 
  -1   8   4      202.88      237.78     41.29 o 
   0   8   4       80.69       77.67     37.27 o 
   1   8   4      205.07      193.36     33.24 o 
   2   8   4      182.35      175.08     34.06 o 
  -8   9   4      205.89      212.90     42.90 o 
  -7   9   4      166.41      180.21     43.46 o 
  -6   9   4      108.10      130.16     42.75 o 
  -5   9   4      108.27      105.29     42.10 o 
  -4   9   4       18.88       40.53     41.62 o 
  -3   9   4      138.17      145.15     42.25 o 
  -2   9   4      188.82      192.87     43.08 o 
  -1   9   4      199.38      205.87     45.29 o 
   0   9   4      256.57      285.77     40.40 o 
  -6  10   4       19.14       30.36     45.22 o 
  -5  10   4       83.52      123.81     45.06 o 
  -4  10   4      173.83      214.37     45.49 o 
  -3  10   4      231.01      251.35     40.19 o 
  -1 -11   5      120.25      100.28     25.25 o 
   0 -11   5       12.09        0.89     24.25 o 
   1 -11   5      107.64      103.36     25.02 o 
   2 -11   5       71.97       70.64     23.78 o 
   3 -11   5       85.14      106.34     24.11 o 
   4 -11   5      103.89      119.96     25.63 o 
   5 -11   5      377.34      386.09     27.11 o 
  -3 -10   5       60.68       67.97     25.05 o 
  -2 -10   5       44.46       43.48     23.66 o 
  -1 -10   5       48.56       54.94     22.84 o 
   0 -10   5      175.88      174.27     23.94 o 
   1 -10   5      189.35      198.26     23.43 o 
   2 -10   5      169.13      177.39     22.17 o 
   3 -10   5      325.75      345.33     23.90 o 
   4 -10   5      769.84      792.65     49.61 o 
   5 -10   5      289.13      273.41     28.67 o 
   6 -10   5      243.75      243.62     32.62 o 
  -4  -9   5       33.18       45.83     31.52 o 
  -3  -9   5       59.21       57.53     30.03 o 
  -2  -9   5      228.80      233.82     22.45 o 
  -1  -9   5      275.66      297.83     23.01 o 
   0  -9   5      625.35      626.55     23.13 o 
   1  -9   5      354.90      370.37     21.19 o 
   2  -9   5      270.12      273.89     20.89 o 
   3  -9   5      982.09      966.17     22.82 o 
   4  -9   5      468.69      485.95     26.87 o 
   5  -9   5      173.57      199.69     27.15 o 
   6  -9   5       32.45       23.39     30.52 o 
   7  -9   5        8.63       35.71     29.74 o 
  -5  -8   5      189.63      170.99     31.42 o 
  -4  -8   5      130.67      123.06     24.99 o 
  -3  -8   5      160.66      151.66     26.05 o 
  -2  -8   5      986.97      963.10     25.72 o 
  -1  -8   5      623.60      614.47     21.49 o 
   0  -8   5      559.02      550.21     22.03 o 
   1  -8   5      411.60      399.20     21.58 o 
   2  -8   5      292.32      284.61     20.43 o 
   3  -8   5      160.87      141.15     24.33 o 
   4  -8   5      330.98      319.51     27.14 o 
   5  -8   5      121.39      122.25     27.96 o 
   6  -8   5       58.57       63.48     26.69 o 
   7  -8   5       79.67       75.68     31.08 o 
   8  -8   5      214.73      228.35     33.25 o 
  -6  -7   5      309.46      315.82     29.46 o 
  -5  -7   5      166.45      170.46     30.90 o 
  -4  -7   5      277.48      271.85     28.13 o 
  -3  -7   5      517.43      501.79     25.60 o 
  -2  -7   5     1844.06     1816.12     30.49 o 
  -1  -7   5      233.48      226.66     21.06 o 
   0  -7   5       68.20       59.31     20.20 o 
   1  -7   5      281.51      268.84     19.74 o 
   2  -7   5      158.71      158.02     23.49 o 
   3  -7   5      135.56      139.57     24.01 o 
   4  -7   5      207.07      185.49     23.16 o 
   5  -7   5       20.41       41.24     23.31 o 
   6  -7   5      476.95      461.84     26.82 o 
   7  -7   5      697.34      667.19     29.77 o 
   8  -7   5      458.30      462.51     28.76 o 
  -7  -6   5      281.71      305.42     32.25 o 
  -6  -6   5      454.61      454.66     37.74 o 
  -5  -6   5       56.10       53.07     25.50 o 
  -4  -6   5      278.04      258.01     26.96 o 
  -3  -6   5      194.46      186.52     26.09 o 
  -2  -6   5      507.48      477.39     24.16 o 
  -1  -6   5       97.16       99.12     18.86 o 
   0  -6   5       48.33       53.02     18.54 o 
   1  -6   5       20.03       24.62     17.52 o 
   2  -6   5      111.67       84.63     22.30 o 
   3  -6   5      298.84      295.96     23.65 o 
   4  -6   5      277.74      268.39     26.65 o 
   5  -6   5       94.89       89.05     26.77 o 
   6  -6   5      265.46      282.23     26.06 o 
   7  -6   5     1093.28     1087.96     31.97 o 
   8  -6   5      300.37      343.91     32.35 o 
  -8  -5   5      232.19      249.88     33.02 o 
  -7  -5   5      677.34      675.81     33.33 o 
  -6  -5   5      710.67      679.24     30.68 o 
  -5  -5   5      191.38      203.89     38.08 o 
  -4  -5   5      866.54      860.52     27.42 o 
  -3  -5   5      204.11      190.08     23.35 o 
  -2  -5   5      479.61      447.84     23.48 o 
  -1  -5   5      210.59      197.46     16.88 o 
   0  -5   5       44.33       42.70     17.73 o 
   1  -5   5      884.74      880.40     24.22 o 
   2  -5   5     1851.07     1805.09     27.07 o 
   3  -5   5     1257.05     1197.62     45.54 o 
   4  -5   5     2074.69     2068.97     71.36 o 
   5  -5   5      342.11      315.68     27.23 o 
   6  -5   5      779.34      749.69     25.90 o 
   7  -5   5      424.92      412.34     31.00 o 
   8  -5   5      134.72      158.36     29.18 o 
   9  -5   5       92.10      105.94     25.86 o 
  -9  -4   5       59.01       41.73     42.45 o 
  -8  -4   5      132.11      163.56     31.41 o 
  -7  -4   5      267.88      247.05     29.39 o 
  -6  -4   5       79.13       77.43     27.33 o 
  -5  -4   5      205.48      220.32     26.17 o 
  -4  -4   5      381.03      376.03     27.64 o 
  -3  -4   5      467.12      463.84     24.54 o 
  -2  -4   5      668.27      632.47     23.67 o 
  -1  -4   5      461.17      425.13     18.70 o 
   0  -4   5      385.79      338.40     18.56 o 
   1  -4   5      940.79      894.81     23.95 o 
   2  -4   5     1665.26     1598.90     49.96 o 
   3  -4   5     1704.19     1659.46     83.35 o 
   4  -4   5      549.55      492.58     41.00 o 
   5  -4   5      436.79      401.86     23.92 o 
   6  -4   5      715.41      709.86     26.86 o 
   7  -4   5      605.55      563.15     32.86 o 
   8  -4   5      238.58      234.20     23.88 o 
   9  -4   5       57.95       39.66     25.76 o 
  -9  -3   5      111.42      102.80     46.78 o 
  -8  -3   5      361.79      350.72     31.36 o 
  -7  -3   5      515.41      521.59     32.69 o 
  -6  -3   5      281.82      277.53     28.23 o 
  -5  -3   5      460.10      431.07     30.26 o 
  -4  -3   5      922.89      872.90     26.90 o 
  -3  -3   5     1987.54     1937.27     31.14 o 
  -2  -3   5     1936.88     1922.55     32.94 o 
  -1  -3   5      697.97      698.60     24.19 o 
   0  -3   5     1600.85     1578.83     28.23 o 
   1  -3   5      594.02      511.25     24.88 o 
   2  -3   5     2246.12     2166.05     68.87 o 
   3  -3   5      393.82      384.05     33.07 o 
   4  -3   5        5.38       43.63     33.74 o 
   5  -3   5       25.39        9.34     41.77 o 
   6  -3   5      253.19      261.20     27.98 o 
   7  -3   5      118.82      129.18     27.24 o 
   8  -3   5      127.98      154.13     31.15 o 
 -10  -2   5      219.58      234.19     44.21 o 
  -9  -2   5      693.77      638.88     40.77 o 
  -8  -2   5      390.53      369.88     37.43 o 
  -7  -2   5      161.02      190.84     35.11 o 
  -6  -2   5      309.61      286.17     33.04 o 
  -5  -2   5      638.59      607.75     29.15 o 
  -4  -2   5      636.10      626.85     27.22 o 
  -3  -2   5     4500.94     4505.80     61.53 o 
  -2  -2   5     1855.60     1862.29     39.12 o 
  -1  -2   5     2378.96     2405.49     44.09 o 
   0  -2   5      624.18      581.98     23.94 o 
   1  -2   5      930.33      854.24     38.06 o 
   2  -2   5     2031.06     1950.71     38.94 o 
   3  -2   5      424.16      404.96     38.89 o 
   4  -2   5      220.66      201.31     40.44 o 
   5  -2   5     1264.56     1244.07     28.29 o 
   6  -2   5      734.28      723.10     27.48 o 
   7  -2   5      852.03      776.88     29.11 o 
   8  -2   5      372.44      345.47     32.12 o 
 -10  -1   5      166.96      177.32     42.65 o 
  -9  -1   5      790.04      857.39     46.74 o 
  -8  -1   5      103.83      116.39     40.99 o 
  -7  -1   5      208.12      217.61     34.82 o 
  -6  -1   5      290.55      306.14     39.20 o 
  -5  -1   5      435.32      390.19     37.23 o 
  -4  -1   5     1860.99     1801.83     34.02 o 
  -3  -1   5     1095.50     1052.82     29.10 o 
  -2  -1   5       87.16       61.94     24.44 o 
  -1  -1   5      518.41      488.74     25.30 o 
   0  -1   5      443.49      422.95     35.94 o 
   1  -1   5      707.55      663.26     38.36 o 
   2  -1   5      483.39      427.12     23.43 o 
   3  -1   5      246.22      250.27     23.84 o 
   4  -1   5     1037.59     1022.83     28.69 o 
   5  -1   5     1040.98      992.56     28.31 o 
   6  -1   5     1012.48      969.00     45.45 o 
   7  -1   5      313.44      356.18     31.73 o 
   8  -1   5      179.19      158.02     29.83 o 
 -10   0   5      384.72      401.94     42.73 o 
  -9   0   5      123.55      158.42     44.58 o 
  -8   0   5      375.38      328.29     42.85 o 
  -7   0   5      566.46      566.87     43.03 o 
  -6   0   5      339.62      296.71     34.68 o 
  -5   0   5     1689.01     1605.17     43.08 o 
  -4   0   5     1304.86     1318.03     35.49 o 
  -3   0   5     1143.86     1140.54     32.49 o 
  -2   0   5       51.53       53.67     20.44 o 
  -1   0   5      557.52      517.62     26.51 o 
   0   0   5     2894.77     2798.64     33.57 o 
   1   0   5     2481.55     2368.98     30.44 o 
   2   0   5     1093.56      990.01     26.36 o 
   3   0   5      965.93      883.77     28.36 o 
   4   0   5     1098.48     1069.52     37.99 o 
   5   0   5     1376.01     1324.94     29.06 o 
   6   0   5      402.36      397.25     27.51 o 
   7   0   5       86.95       58.22     26.39 o 
   8   0   5       20.04       35.98     30.88 o 
 -10   1   5      209.94      208.42     42.62 o 
  -9   1   5      162.89      212.23     39.31 o 
  -8   1   5      648.16      581.13     43.92 o 
  -7   1   5      519.32      508.52     42.53 o 
  -6   1   5      375.49      367.29     40.66 o 
  -5   1   5     1193.77     1172.19     42.92 o 
  -4   1   5      662.48      622.87     35.59 o 
  -3   1   5      417.59      401.38     30.43 o 
  -2   1   5       62.19      106.48     22.60 o 
  -1   1   5     2862.10     2775.13     69.31 o 
   0   1   5     3015.79     2887.63     54.65 o 
   1   1   5     3944.24     3704.25     49.88 o 
   2   1   5     1433.70     1326.08     29.58 o 
   3   1   5      903.49      839.32     27.03 o 
   4   1   5      979.46      945.41     27.56 o 
   5   1   5      390.83      394.50     26.52 o 
   6   1   5       24.30       39.31     27.43 o 
   7   1   5       17.53       11.63     28.80 o 
 -11   2   5        0.01        0.37     44.32 o 
 -10   2   5      207.85      221.54     49.37 o 
  -9   2   5      247.28      260.17     46.11 o 
  -8   2   5      300.24      275.69     38.39 o 
  -7   2   5     1131.61     1117.55     47.71 o 
  -6   2   5      646.14      592.10     43.83 o 
  -5   2   5      911.07      890.55     37.12 o 
  -4   2   5      504.02      489.38     33.97 o 
  -3   2   5      494.10      493.57     32.46 o 
  -2   2   5     2161.56     2152.32     31.65 o 
  -1   2   5     4269.98     4184.61     42.38 o 
   0   2   5     2985.28     2812.50     72.47 o 
   1   2   5      917.01      895.75     30.47 o 
   2   2   5      450.77      435.40     29.09 o 
   3   2   5      179.73      195.98     25.49 o 
   4   2   5      307.28      259.37     28.17 o 
   5   2   5       67.54       67.00     26.51 o 
   6   2   5       40.12       56.36     27.99 o 
   7   2   5       65.29       92.53     33.03 o 
 -11   3   5       57.47       47.24     52.56 o 
 -10   3   5      309.01      369.87     49.07 o 
  -9   3   5      216.08      225.63     46.38 o 
  -8   3   5      467.03      425.00     45.84 o 
  -7   3   5     1159.70     1034.96     48.83 o 
  -6   3   5      519.97      516.14     38.73 o 
  -5   3   5     1906.81     1852.73     43.03 o 
  -4   3   5     2041.47     1965.50     42.91 o 
  -3   3   5      640.05      607.82     30.45 o 
  -2   3   5     1041.82      976.47     32.23 o 
  -1   3   5     2180.63     2115.36     38.05 o 
   0   3   5       83.89       86.34     29.15 o 
   1   3   5      128.83      112.19     25.99 o 
   2   3   5      368.75      359.53     26.56 o 
   3   3   5       81.59       96.30     28.97 o 
   4   3   5      308.41      285.52     28.64 o 
   5   3   5      286.35      316.71     30.27 o 
   6   3   5      188.45      174.49     32.08 o 
 -11   4   5      418.02      423.93     53.20 o 
 -10   4   5      300.73      311.57     49.28 o 
  -9   4   5      147.99      167.51     46.21 o 
  -8   4   5      100.98      125.30     43.69 o 
  -7   4   5      361.44      389.36     38.42 o 
  -6   4   5     1435.51     1419.96     39.25 o 
  -5   4   5     2032.76     1996.41     70.89 o 
  -4   4   5      635.44      585.03     37.90 o 
  -3   4   5     1309.10     1239.51     40.86 o 
  -2   4   5      947.60      907.12     39.31 o 
  -1   4   5      341.22      308.40     30.03 o 
   0   4   5       97.76       91.11     27.37 o 
   1   4   5      145.57      158.87     26.67 o 
   2   4   5      238.24      240.70     26.34 o 
   3   4   5      157.47      186.26     27.01 o 
   4   4   5      395.67      393.11     30.21 o 
   5   4   5      713.38      680.92     32.80 o 
 -10   5   5       69.21       48.04     47.80 o 
  -9   5   5       77.65       87.05     50.74 o 
  -8   5   5      282.35      305.48     53.20 o 
  -7   5   5      184.79      195.47     35.31 o 
  -6   5   5      987.29      931.33     37.95 o 
  -5   5   5      265.20      281.45     36.40 o 
  -4   5   5      557.41      543.64     38.66 o 
  -3   5   5      587.00      544.96     38.40 o 
  -2   5   5      432.75      382.22     38.24 o 
  -1   5   5      194.15      208.02     32.99 o 
   0   5   5      324.65      347.93     29.60 o 
   1   5   5      419.80      432.32     28.48 o 
   2   5   5     1212.90     1181.64     31.07 o 
   3   5   5      320.05      343.35     28.71 o 
   4   5   5      256.27      230.78     33.07 o 
   5   5   5      111.53      103.53     32.71 o 
 -10   6   5      147.22      117.84     53.63 o 
  -9   6   5       80.87      100.43     49.78 o 
  -8   6   5      366.15      354.05     37.99 o 
  -7   6   5      436.66      414.45     37.61 o 
  -6   6   5      417.33      394.56     36.59 o 
  -5   6   5      346.77      329.58     42.73 o 
  -4   6   5      445.58      420.69     38.20 o 
  -3   6   5      443.74      504.61     38.56 o 
  -2   6   5      162.06      197.85     33.17 o 
  -1   6   5      447.32      409.65     40.00 o 
   0   6   5      275.81      302.66     34.29 o 
   1   6   5      409.88      411.02     30.33 o 
   2   6   5      694.85      689.30     30.93 o 
   3   6   5      397.32      402.99     33.58 o 
   4   6   5       50.93       80.93     36.61 o 
  -9   7   5      271.93      263.61     57.11 o 
  -8   7   5      338.59      350.16     38.40 o 
  -7   7   5      395.07      439.72     38.89 o 
  -6   7   5      382.58      386.05     45.18 o 
  -5   7   5      102.67      116.51     38.49 o 
  -4   7   5      141.73      179.61     38.44 o 
  -3   7   5      443.62      436.31     35.07 o 
  -2   7   5      573.34      597.23     41.29 o 
  -1   7   5      468.30      500.85     36.51 o 
   0   7   5      102.13      103.47     40.83 o 
   1   7   5      199.16      211.37     32.52 o 
   2   7   5      101.79      137.08     31.96 o 
  -9   8   5      340.93      361.63     42.89 o 
  -8   8   5      457.66      499.59     42.42 o 
  -7   8   5      275.36      308.83     48.40 o 
  -6   8   5      114.62      127.86     41.83 o 
  -5   8   5      147.77      157.59     40.33 o 
  -4   8   5      383.67      420.32     42.22 o 
  -3   8   5      576.98      630.00     43.42 o 
  -2   8   5      412.37      432.49     42.42 o 
  -1   8   5       20.71       38.91     42.96 o 
   0   8   5      151.35      140.78     38.27 o 
   1   8   5      109.18       79.67     46.17 o 
  -7   9   5      134.84      159.36     50.87 o 
  -6   9   5       63.22       93.96     48.77 o 
  -5   9   5      156.92      183.89     43.23 o 
  -4   9   5      168.02      189.48     38.41 o 
  -3   9   5      232.26      205.70     44.63 o 
  -2   9   5        6.52      -10.27     38.34 o 
  -1   9   5      151.74      132.92     41.05 o 
  -1 -11   6       59.17       69.33     25.29 o 
   0 -11   6      135.75      135.82     24.66 o 
   1 -11   6       65.68       52.19     24.15 o 
   2 -11   6       80.56       81.90     24.14 o 
   3 -11   6      236.67      255.79     24.54 o 
   4 -11   6      245.12      261.64     24.00 o 
  -3 -10   6       44.89       34.03     25.01 o 
  -2 -10   6      108.67      124.32     25.40 o 
  -1 -10   6       82.49       62.42     23.21 o 
   0 -10   6       73.25       91.84     23.83 o 
   1 -10   6      102.95       99.19     22.53 o 
   2 -10   6      391.41      424.95     24.39 o 
   3 -10   6      246.52      251.93     24.27 o 
   4 -10   6      306.31      331.33     23.56 o 
   5 -10   6      189.80      194.29     31.41 o 
   6 -10   6      261.73      246.73     29.09 o 
  -4  -9   6       21.29       19.21     31.29 o 
  -3  -9   6       81.36       79.62     27.74 o 
  -2  -9   6      421.29      414.14     24.00 o 
  -1  -9   6      572.92      550.85     20.74 o 
   0  -9   6      470.89      482.78     20.33 o 
   1  -9   6      452.81      465.65     21.83 o 
   2  -9   6      499.55      485.25     21.85 o 
   3  -9   6      288.75      281.45     21.03 o 
   4  -9   6      350.80      375.09     26.61 o 
   5  -9   6      273.57      262.03     27.82 o 
   6  -9   6      120.27      124.95     28.71 o 
   7  -9   6      354.18      318.03     31.88 o 
  -5  -8   6      123.13      125.17     31.23 o 
  -4  -8   6      105.16      111.75     27.19 o 
  -3  -8   6      809.36      776.24     29.32 o 
  -2  -8   6      348.50      370.12     20.48 o 
  -1  -8   6      501.47      482.32     21.23 o 
   0  -8   6      204.17      193.35     20.22 o 
   1  -8   6      264.63      270.15     20.29 o 
   2  -8   6      376.70      375.42     21.59 o 
   3  -8   6      619.61      581.91     29.68 o 
   4  -8   6      339.60      331.21     27.86 o 
   5  -8   6      248.21      274.49     29.35 o 
   6  -8   6      177.91      191.16     28.08 o 
   7  -8   6      270.27      277.44     32.33 o 
  -6  -7   6      562.69      548.92     33.51 o 
  -5  -7   6      229.64      243.80     31.26 o 
  -4  -7   6      498.32      490.77     30.14 o 
  -3  -7   6      940.52      907.06     26.90 o 
  -2  -7   6      234.40      256.04     21.42 o 
  -1  -7   6      312.01      292.24     19.51 o 
   0  -7   6       89.76       93.67     19.61 o 
   1  -7   6      227.41      222.21     20.12 o 
   2  -7   6      724.76      738.08     25.45 o 
   3  -7   6      823.74      810.05     24.39 o 
   4  -7   6      409.92      414.80     25.43 o 
   5  -7   6      386.21      381.29     26.26 o 
   6  -7   6      241.03      263.56     25.85 o 
   7  -7   6      353.33      336.55     29.17 o 
   8  -7   6      113.51      117.90     31.33 o 
  -7  -6   6      627.27      646.10     35.22 o 
  -6  -6   6      424.60      454.31     31.89 o 
  -5  -6   6      226.20      222.46     29.41 o 
  -4  -6   6      212.40      232.47     26.87 o 
  -3  -6   6     1872.45     1860.08     28.90 o 
  -2  -6   6      736.35      694.96     25.11 o 
  -1  -6   6       96.82       92.88     20.05 o 
   0  -6   6      325.22      331.86     19.45 o 
   1  -6   6      706.65      705.10     19.51 o 
   2  -6   6      644.39      612.69     26.39 o 
   3  -6   6      590.34      568.88     23.55 o 
   4  -6   6       82.45       95.80     24.21 o 
   5  -6   6      749.40      742.53     41.12 o 
   6  -6   6      409.50      452.37     27.39 o 
   7  -6   6      541.67      557.31     31.46 o 
   8  -6   6      211.50      238.66     33.16 o 
  -8  -5   6      559.48      574.07     36.92 o 
  -7  -5   6      236.25      246.64     29.70 o 
  -6  -5   6      196.16      197.33     29.88 o 
  -5  -5   6        2.54       24.48     27.67 o 
  -4  -5   6      310.65      315.85     28.04 o 
  -3  -5   6      442.19      450.20     25.57 o 
  -2  -5   6      262.53      246.66     22.90 o 
  -1  -5   6      286.35      267.21     18.06 o 
   0  -5   6     1150.67     1135.06     21.92 o 
   1  -5   6     1899.04     1836.77     40.86 o 
   2  -5   6     1506.83     1432.76     26.16 o 
   3  -5   6     1081.03     1025.71     48.95 o 
   4  -5   6      182.06      202.90     24.05 o 
   5  -5   6      407.38      378.09     24.00 o 
   6  -5   6      905.76      889.55     38.00 o 
   7  -5   6      554.30      549.07     28.78 o 
   8  -5   6       74.73       79.73     24.83 o 
  -9  -4   6      158.94      150.87     48.18 o 
  -8  -4   6      176.24      173.16     32.61 o 
  -7  -4   6       66.01       77.94     32.35 o 
  -6  -4   6       23.43       35.24     27.03 o 
  -5  -4   6      250.93      249.02     29.40 o 
  -4  -4   6      436.61      430.92     25.60 o 
  -3  -4   6      640.58      610.21     25.35 o 
  -2  -4   6      540.26      460.70     24.25 o 
  -1  -4   6      723.49      681.52     19.83 o 
   0  -4   6     1749.48     1769.74     37.15 o 
   1  -4   6     1377.41     1327.09     24.38 o 
   2  -4   6      974.79      957.00     24.72 o 
   3  -4   6      956.23      926.42     27.08 o 
   4  -4   6      229.28      217.96     24.67 o 
   5  -4   6      375.99      363.14     25.97 o 
   6  -4   6      996.43      975.01     28.30 o 
   7  -4   6      182.98      187.83     24.36 o 
   8  -4   6       71.22       66.75     24.74 o 
  -9  -3   6       12.40       16.99     39.33 o 
  -8  -3   6      141.68       93.96     43.08 o 
  -7  -3   6       88.38       97.26     32.04 o 
  -6  -3   6      107.20       95.99     28.47 o 
  -5  -3   6     1214.59     1171.96     30.45 o 
  -4  -3   6     1166.98     1099.03     33.32 o 
  -3  -3   6     1931.27     1897.84     29.97 o 
  -2  -3   6     1854.42     1850.16     43.20 o 
  -1  -3   6      612.34      583.06     20.12 o 
   0  -3   6     2265.57     2252.57     28.29 o 
   1  -3   6     1945.04     1937.44     26.31 o 
   2  -3   6     1202.14     1149.53     24.37 o 
   3  -3   6      329.92      315.41     33.02 o 
   4  -3   6      137.00      101.68     40.37 o 
   5  -3   6      631.02      581.33     38.26 o 
   6  -3   6      327.01      288.39     29.02 o 
   7  -3   6      189.05      199.16     28.42 o 
   8  -3   6      106.21      106.81     32.96 o 
 -10  -2   6      131.28      151.55     50.30 o 
  -9  -2   6       52.73       47.45     45.08 o 
  -8  -2   6      293.35      271.93     36.78 o 
  -7  -2   6       54.80       78.72     33.99 o 
  -6  -2   6      452.90      451.44     34.79 o 
  -5  -2   6     1273.12     1251.95     34.47 o 
  -4  -2   6     1950.49     1887.33     31.74 o 
  -3  -2   6     1064.82     1022.79     31.81 o 
  -2  -2   6      741.11      735.98     21.65 o 
  -1  -2   6      131.47      125.06     17.33 o 
   0  -2   6      922.83      946.37     36.87 o 
   1  -2   6      250.09      224.61     34.08 o 
   2  -2   6      429.56      404.80     32.55 o 
   3  -2   6      213.34      187.85     38.37 o 
   4  -2   6      970.14      890.76     26.83 o 
   5  -2   6      409.32      384.70     26.57 o 
   6  -2   6      591.05      556.51     28.24 o 
   7  -2   6       69.38       75.11     30.86 o 
   8  -2   6       57.51       50.42     30.42 o 
 -10  -1   6      237.25      234.76     42.83 o 
  -9  -1   6      260.99      276.30     39.20 o 
  -8  -1   6      353.58      346.67     42.00 o 
  -7  -1   6      581.85      558.60     41.65 o 
  -6  -1   6      732.26      723.04     41.07 o 
  -5  -1   6     1320.88     1274.79     41.26 o 
  -4  -1   6      254.20      230.74     28.66 o 
  -3  -1   6      196.07      193.62     26.29 o 
  -2  -1   6     1026.85     1107.75     27.23 o 
  -1  -1   6      892.37      924.30     27.00 o 
   0  -1   6      898.80      874.12     38.17 o 
   1  -1   6      674.92      642.85     23.82 o 
   2  -1   6      526.40      520.00     24.17 o 
   3  -1   6     1031.35      963.26     25.51 o 
   4  -1   6      408.74      373.95     28.17 o 
   5  -1   6      445.58      461.81     24.92 o 
   6  -1   6      368.37      367.56     28.20 o 
   7  -1   6       73.43       57.41     29.20 o 
 -10   0   6      620.50      593.81     49.44 o 
  -9   0   6      382.34      406.38     39.84 o 
  -8   0   6      191.02      200.15     36.20 o 
  -7   0   6      190.41      162.68     35.24 o 
  -6   0   6     1253.74     1203.61     43.28 o 
  -5   0   6      292.84      285.87     32.72 o 
  -4   0   6      351.13      353.34     26.43 o 
  -3   0   6       17.29       23.45     25.95 o 
  -2   0   6      118.00      125.09     21.32 o 
  -1   0   6      526.31      508.77     26.78 o 
   0   0   6     1366.33     1319.88     29.48 o 
   1   0   6      183.57      176.28     23.26 o 
   2   0   6     1140.64     1087.95     26.68 o 
   3   0   6      337.09      342.81     25.50 o 
   4   0   6      761.53      727.24     29.49 o 
   5   0   6      259.92      235.54     26.64 o 
   6   0   6      111.73      143.18     30.27 o 
   7   0   6       90.81      126.33     29.99 o 
 -10   1   6      517.53      523.15     48.97 o 
  -9   1   6       90.89       99.78     44.89 o 
  -8   1   6       77.44       56.95     35.95 o 
  -7   1   6      316.03      314.00     41.50 o 
  -6   1   6       90.22       60.54     40.10 o 
  -5   1   6      188.43      185.52     41.97 o 
  -4   1   6      197.37      175.18     28.65 o 
  -3   1   6      714.74      730.34     28.39 o 
  -2   1   6     1026.74      933.29     24.16 o 
  -1   1   6     2569.85     2508.48     33.69 o 
   0   1   6     3119.59     3010.39     33.13 o 
   1   1   6     1094.57     1042.04     50.58 o 
   2   1   6      427.81      403.77     25.66 o 
   3   1   6      503.86      478.22     28.73 o 
   4   1   6      745.00      690.62     27.21 o 
   5   1   6      522.16      500.44     30.20 o 
   6   1   6      167.48      155.96     26.89 o 
   7   1   6      101.34      119.75     30.85 o 
 -10   2   6       47.62       44.39     48.77 o 
  -9   2   6       27.42       16.29     45.38 o 
  -8   2   6      193.23      196.30     43.25 o 
  -7   2   6      335.23      315.03     43.08 o 
  -6   2   6      253.36      250.06     41.32 o 
  -5   2   6      608.84      596.54     36.42 o 
  -4   2   6      338.37      314.48     31.26 o 
  -3   2   6     1024.36      993.91     27.13 o 
  -2   2   6     1311.82     1230.99     27.76 o 
  -1   2   6     1660.76     1573.71     34.67 o 
   0   2   6      460.86      429.12     28.84 o 
   1   2   6       83.21       87.44     25.72 o 
   2   2   6      103.41       98.33     26.60 o 
   3   2   6      328.51      323.02     27.07 o 
   4   2   6      368.20      343.68     29.34 o 
   5   2   6       78.77       71.03     27.71 o 
   6   2   6       97.71       99.44     32.33 o 
 -10   3   6      135.38      169.03     49.73 o 
  -9   3   6      114.69      177.82     47.65 o 
  -8   3   6      867.44      811.44     52.16 o 
  -7   3   6     1035.95      988.48     52.13 o 
  -6   3   6     1466.05     1448.68     55.44 o 
  -5   3   6     2039.14     1953.82     41.90 o 
  -4   3   6      693.44      644.62     35.82 o 
  -3   3   6      946.56      892.52     30.08 o 
  -2   3   6     1017.99      949.39     30.38 o 
  -1   3   6      241.27      225.36     31.02 o 
   0   3   6      198.89      181.55     27.49 o 
   1   3   6       64.04       72.93     26.86 o 
   2   3   6      311.91      315.60     29.25 o 
   3   3   6      481.88      458.80     27.83 o 
   4   3   6      158.47      182.20     27.27 o 
   5   3   6      207.66      222.42     31.53 o 
 -10   4   6      171.23      147.85     55.23 o 
  -9   4   6       77.45      100.24     45.62 o 
  -8   4   6      125.23      146.25     50.23 o 
  -7   4   6      706.76      703.69     42.09 o 
  -6   4   6      759.79      755.03     38.75 o 
  -5   4   6     1501.25     1406.71     41.46 o 
  -4   4   6      428.39      408.20     34.29 o 
  -3   4   6      654.44      588.22     43.09 o 
  -2   4   6       97.46       98.49     36.84 o 
  -1   4   6      311.42      327.22     33.89 o 
   0   4   6       50.28       54.11     28.12 o 
   1   4   6      722.73      673.29     31.19 o 
   2   4   6      474.07      453.90     28.54 o 
   3   4   6      806.58      804.92     32.55 o 
   4   4   6      349.66      360.16     30.36 o 
   5   4   6      252.07      261.21     31.14 o 
 -10   5   6      154.32      135.79     55.45 o 
  -9   5   6      269.40      275.88     53.10 o 
  -8   5   6      581.41      586.33     41.06 o 
  -7   5   6      576.86      615.74     40.87 o 
  -6   5   6      401.04      363.70     37.57 o 
  -5   5   6      538.55      523.08     43.62 o 
  -4   5   6      293.62      287.10     38.33 o 
  -3   5   6       58.90       52.31     37.43 o 
  -2   5   6      299.50      330.98     39.36 o 
  -1   5   6       86.76      105.80     37.87 o 
   0   5   6      550.55      541.54     33.89 o 
   1   5   6      965.93      965.02     31.57 o 
   2   5   6      110.33      115.27     29.30 o 
   3   5   6      151.45      144.21     30.64 o 
   4   5   6       12.78       34.99     34.65 o 
 -10   6   6      166.29      163.98     55.93 o 
  -9   6   6      204.90      230.57     58.14 o 
  -8   6   6      601.61      592.64     41.83 o 
  -7   6   6      173.97      148.16     38.50 o 
  -6   6   6       13.21       18.12     42.56 o 
  -5   6   6      247.04      238.15     43.06 o 
  -4   6   6       84.73       97.29     41.93 o 
  -3   6   6      708.91      686.23     35.70 o 
  -2   6   6      406.06      380.91     39.67 o 
  -1   6   6      613.80      638.23     35.65 o 
   0   6   6      514.48      534.58     33.50 o 
   1   6   6      949.64      992.08     37.03 o 
   2   6   6      190.73      209.68     34.06 o 
   3   6   6       88.89       80.43     36.02 o 
  -9   7   6      424.21      398.92     44.22 o 
  -8   7   6        8.63       15.03     40.85 o 
  -7   7   6      302.80      267.51     47.35 o 
  -6   7   6       28.94       27.79     40.53 o 
  -5   7   6      264.48      283.51     45.18 o 
  -4   7   6      354.44      387.41     41.20 o 
  -3   7   6      450.06      498.16     37.14 o 
  -2   7   6      523.97      550.02     37.24 o 
  -1   7   6      394.36      398.50     37.04 o 
   0   7   6       65.33       70.59     37.10 o 
   1   7   6      236.26      227.54     38.49 o 
  -8   8   6       87.48       97.48     56.22 o 
  -7   8   6      262.02      225.96     49.93 o 
  -6   8   6      260.28      343.75     43.81 o 
  -5   8   6      587.57      626.32     44.33 o 
  -4   8   6      631.43      627.75     44.79 o 
  -3   8   6      209.42      230.81     43.55 o 
  -2   8   6       65.16       71.41     38.27 o 
  -1   8   6        3.54       10.28     44.61 o 
   0   8   6       10.84       -5.62     46.05 o 
  -6   9   6      113.25       75.88     46.78 o 
  -5   9   6      151.70      150.32     46.51 o 
  -4   9   6      190.23      175.64     46.58 o 
  -3   9   6       14.23       18.12     46.27 o 
   0 -11   7       36.81       30.36     24.89 o 
   1 -11   7       77.24       82.13     25.86 o 
   2 -11   7       69.56       95.45     24.58 o 
   3 -11   7      229.58      227.69     25.13 o 
  -3 -10   7      118.27      111.95     24.01 o 
  -2 -10   7      188.36      177.35     24.31 o 
  -1 -10   7      157.44      179.49     22.54 o 
   0 -10   7       25.92       35.05     22.88 o 
   1 -10   7      194.91      190.24     23.07 o 
   2 -10   7      100.02      103.59     21.79 o 
   3 -10   7      313.20      306.15     23.65 o 
   4 -10   7      199.61      193.20     28.63 o 
   5 -10   7      145.64      112.20     32.53 o 
  -4  -9   7       91.79      115.46     29.55 o 
  -3  -9   7      387.55      405.45     23.89 o 
  -2  -9   7      169.53      199.05     23.98 o 
  -1  -9   7       71.73       73.12     21.76 o 
   0  -9   7      164.23      163.03     20.60 o 
   1  -9   7      538.79      522.82     22.38 o 
   2  -9   7      352.04      358.89     21.05 o 
   3  -9   7      554.49      548.00     22.03 o 
   4  -9   7      308.30      313.35     26.02 o 
   5  -9   7      344.65      349.16     29.10 o 
   6  -9   7      443.42      438.70     33.06 o 
  -5  -8   7      105.30      112.32     29.38 o 
  -4  -8   7      142.03      147.40     29.96 o 
  -3  -8   7      213.16      218.99     22.23 o 
  -2  -8   7      179.00      186.14     22.33 o 
  -1  -8   7      269.36      250.03     19.86 o 
   0  -8   7      208.05      186.78     19.81 o 
   1  -8   7      905.71      896.95     21.36 o 
   2  -8   7      827.90      804.04     23.97 o 
   3  -8   7      483.72      476.57     28.04 o 
   4  -8   7      183.88      165.45     26.39 o 
   5  -8   7       82.87       77.15     25.50 o 
   6  -8   7      214.81      199.24     33.30 o 
   7  -8   7      125.30      113.89     28.85 o 
  -6  -7   7      273.60      288.81     34.05 o 
  -5  -7   7      508.28      502.13     28.62 o 
  -4  -7   7      379.18      385.19     27.83 o 
  -3  -7   7      320.90      333.09     26.94 o 
  -2  -7   7      454.97      439.87     21.98 o 
  -1  -7   7      314.90      285.92     19.44 o 
   0  -7   7      641.15      627.91     20.10 o 
   1  -7   7     1466.26     1455.72     23.55 o 
   2  -7   7      559.12      558.17     27.11 o 
   3  -7   7      284.87      292.85     24.56 o 
   4  -7   7      418.08      401.63     28.67 o 
   5  -7   7       13.62       -1.01     26.51 o 
   6  -7   7      124.22      110.56     28.46 o 
   7  -7   7       78.58       96.46     27.79 o 
  -7  -6   7      207.18      217.07     32.38 o 
  -6  -6   7      201.94      200.32     30.01 o 
  -5  -6   7       17.36       24.74     25.87 o 
  -4  -6   7      901.06      867.91     28.55 o 
  -3  -6   7      646.55      641.57     28.05 o 
  -2  -6   7      591.59      585.82     20.68 o 
  -1  -6   7      527.15      521.09     19.54 o 
   0  -6   7      849.10      863.48     21.94 o 
   1  -6   7      380.60      396.07     20.08 o 
   2  -6   7      134.45      147.56     23.54 o 
   3  -6   7       21.66       25.16     22.40 o 
   4  -6   7      341.07      349.07     40.61 o 
   5  -6   7      552.79      554.29     26.93 o 
   6  -6   7      571.07      557.62     47.82 o 
   7  -6   7      359.94      353.82     28.14 o 
  -8  -5   7      202.71      212.45     33.93 o 
  -7  -5   7       46.24       65.84     30.42 o 
  -6  -5   7       63.27       45.97     28.47 o 
  -5  -5   7      484.22      453.70     30.12 o 
  -4  -5   7     2616.99     2569.69     32.03 o 
  -3  -5   7      375.32      373.73     27.37 o 
  -2  -5   7       36.52       35.77     18.27 o 
  -1  -5   7      999.12      991.82     21.06 o 
   0  -5   7      334.29      321.90     17.87 o 
   1  -5   7      345.28      345.60     23.49 o 
   2  -5   7      424.51      384.81     24.07 o 
   3  -5   7        8.66       19.73     23.10 o 
   4  -5   7      472.80      463.55     39.93 o 
   5  -5   7      711.54      704.20     27.25 o 
   6  -5   7      675.79      642.86     26.97 o 
   7  -5   7      553.52      516.76     37.53 o 
  -9  -4   7       96.27       68.46     47.97 o 
  -8  -4   7      108.02      104.13     32.95 o 
  -7  -4   7       22.72       13.73     30.32 o 
  -6  -4   7      244.94      225.39     30.73 o 
  -5  -4   7       91.50      106.89     28.88 o 
  -4  -4   7     1645.40     1596.50     42.94 o 
  -3  -4   7     1057.32     1031.37     28.94 o 
  -2  -4   7      651.97      626.50     22.22 o 
  -1  -4   7     1125.74     1125.64     20.75 o 
   0  -4   7      728.75      710.03     18.46 o 
   1  -4   7     1125.95     1093.77     26.88 o 
   2  -4   7      922.98      925.07     25.49 o 
   3  -4   7      247.50      250.10     22.56 o 
   4  -4   7      878.41      846.62     36.70 o 
   5  -4   7      725.73      705.40     28.94 o 
   6  -4   7      321.91      361.42     29.93 o 
   7  -4   7       35.61       45.16     22.47 o 
  -9  -3   7      107.58      108.52     46.51 o 
  -8  -3   7      142.95       97.41     37.41 o 
  -7  -3   7      183.02      187.07     31.03 o 
  -6  -3   7      972.86      987.21     31.53 o 
  -5  -3   7      544.66      537.39     28.50 o 
  -4  -3   7      990.95      947.29     29.88 o 
  -3  -3   7      663.70      676.18     26.25 o 
  -2  -3   7      207.47      195.31     17.82 o 
  -1  -3   7      836.65      831.83     20.34 o 
   0  -3   7     1674.15     1665.52     28.10 o 
   1  -3   7      901.37      887.07     26.40 o 
   2  -3   7     1509.38     1378.94     41.07 o 
   3  -3   7      547.56      508.50     40.10 o 
   4  -3   7      710.15      652.11     42.42 o 
   5  -3   7      389.58      347.75     24.67 o 
   6  -3   7       57.49       58.41     25.96 o 
   7  -3   7       77.55       84.14     27.93 o 
  -9  -2   7      191.57      171.00     45.68 o 
  -8  -2   7      673.93      643.45     38.30 o 
  -7  -2   7      522.05      561.08     40.56 o 
  -6  -2   7     1076.14     1066.64     37.52 o 
  -5  -2   7     1004.59      973.10     33.98 o 
  -4  -2   7      641.38      626.70     26.77 o 
  -3  -2   7      379.85      351.70     25.97 o 
  -2  -2   7      162.23      126.21     18.20 o 
  -1  -2   7     1415.81     1384.18     21.79 o 
   0  -2   7     1179.38     1104.88     38.29 o 
   1  -2   7      323.15      315.68     36.23 o 
   2  -2   7      163.34      141.51     32.39 o 
   3  -2   7      834.34      806.38     26.70 o 
   4  -2   7       77.24       57.35     24.66 o 
   5  -2   7      444.57      371.04     26.86 o 
   6  -2   7        3.19        8.94     30.28 o 
   7  -2   7       62.65       55.12     30.16 o 
 -10  -1   7      183.64      174.32     42.48 o 
  -9  -1   7      394.01      425.10     40.47 o 
  -8  -1   7      512.28      531.90     43.03 o 
  -7  -1   7      722.57      687.10     36.18 o 
  -6  -1   7      954.79      898.59     41.80 o 
  -5  -1   7     1138.37     1111.49     32.52 o 
  -4  -1   7      641.08      623.95     29.59 o 
  -3  -1   7      933.90      927.25     29.22 o 
  -2  -1   7      810.33      801.05     26.40 o 
  -1  -1   7     1482.85     1434.64     40.68 o 
   0  -1   7      858.94      796.37     24.41 o 
   1  -1   7      137.53      145.13     24.81 o 
   2  -1   7      870.92      817.45     25.97 o 
   3  -1   7      144.49      142.70     25.49 o 
   4  -1   7      206.95      213.21     27.79 o 
   5  -1   7      221.54      182.15     27.23 o 
   6  -1   7      140.18      162.37     28.45 o 
   7  -1   7      338.07      348.93     33.67 o 
 -10   0   7      549.65      534.72     49.50 o 
  -9   0   7      354.80      355.86     39.99 o 
  -8   0   7      195.94      184.72     42.19 o 
  -7   0   7      467.48      449.87     41.10 o 
  -6   0   7      548.34      522.00     40.03 o 
  -5   0   7      708.59      714.12     32.50 o 
  -4   0   7       37.91       34.30     23.28 o 
  -3   0   7     1573.27     1582.24     36.23 o 
  -2   0   7     1231.23     1171.19     27.89 o 
  -1   0   7      684.07      654.71     26.33 o 
   0   0   7      251.02      200.19     26.51 o 
   1   0   7      713.96      681.57     25.31 o 
   2   0   7      339.04      335.91     27.41 o 
   3   0   7      764.82      692.92     27.55 o 
   4   0   7      338.73      347.84     26.46 o 
   5   0   7      633.93      616.25     30.55 o 
   6   0   7      361.51      355.65     32.49 o 
 -10   1   7       82.38      137.69     48.41 o 
  -9   1   7       31.27       18.59     45.18 o 
  -8   1   7       19.82       19.22     41.23 o 
  -7   1   7      292.19      294.73     41.26 o 
  -6   1   7      653.88      670.05     43.06 o 
  -5   1   7      141.20      144.48     32.91 o 
  -4   1   7       94.55       81.62     28.71 o 
  -3   1   7     1460.07     1429.94     31.42 o 
  -2   1   7      538.70      481.41     22.85 o 
  -1   1   7      940.44      931.93     29.22 o 
   0   1   7      295.24      262.81     27.47 o 
   1   1   7      344.88      332.93     26.30 o 
   2   1   7      992.09      940.48     34.26 o 
   3   1   7      825.01      776.18     27.60 o 
   4   1   7      685.85      655.56     28.22 o 
   5   1   7      393.35      403.65     31.33 o 
   6   1   7       69.99       57.50     32.68 o 
 -10   2   7       55.38       50.71     49.24 o 
  -9   2   7      205.02      214.38     45.95 o 
  -8   2   7      133.41      143.19     48.15 o 
  -7   2   7     1085.04     1039.39     45.62 o 
  -6   2   7       74.24      102.66     45.85 o 
  -5   2   7     1040.23     1005.56     36.96 o 
  -4   2   7     1308.47     1309.51     29.75 o 
  -3   2   7     1279.14     1248.93     28.02 o 
  -2   2   7      556.58      528.00     24.47 o 
  -1   2   7     1085.87     1077.17     31.64 o 
   0   2   7      197.92      183.80     28.54 o 
   1   2   7      499.80      458.83     27.45 o 
   2   2   7      272.28      264.57     28.82 o 
   3   2   7      439.38      421.99     30.99 o 
   4   2   7      320.57      317.63     29.26 o 
   5   2   7       72.69       88.20     31.81 o 
 -10   3   7       75.87       56.82     50.90 o 
  -9   3   7      356.37      365.68     49.13 o 
  -8   3   7      726.57      708.62     52.50 o 
  -7   3   7      778.85      736.66     50.46 o 
  -6   3   7      513.07      508.42     39.35 o 
  -5   3   7      466.54      463.23     34.86 o 
  -4   3   7      329.31      350.17     28.46 o 
  -3   3   7      512.27      513.91     29.72 o 
  -2   3   7      390.27      363.55     27.94 o 
  -1   3   7      724.30      701.73     30.47 o 
   0   3   7      465.48      448.33     28.97 o 
   1   3   7      459.18      459.88     30.94 o 
   2   3   7     1060.59     1038.71     31.94 o 
   3   3   7      186.92      204.06     31.72 o 
   4   3   7      106.94      114.98     29.99 o 
   5   3   7      187.84      217.16     33.66 o 
 -10   4   7      108.42      100.70     56.66 o 
  -9   4   7      579.61      567.34     54.60 o 
  -8   4   7      225.26      207.93     52.36 o 
  -7   4   7      248.12      251.68     39.64 o 
  -6   4   7      109.27       95.92     36.48 o 
  -5   4   7      333.54      336.41     30.72 o 
  -4   4   7      207.00      214.97     34.98 o 
  -3   4   7      220.52      222.70     38.91 o 
  -2   4   7      220.08      233.77     38.57 o 
  -1   4   7      291.64      280.03     26.84 o 
   0   4   7       28.64       25.59     28.26 o 
   1   4   7      239.84      238.47     28.27 o 
   2   4   7      548.76      506.74     31.96 o 
   3   4   7       91.22      103.96     29.67 o 
   4   4   7       23.52       21.37     31.58 o 
 -10   5   7      126.06      127.70     57.84 o 
  -9   5   7      268.91      253.14     54.49 o 
  -8   5   7      185.54      189.71     42.97 o 
  -7   5   7      328.93      319.17     40.15 o 
  -6   5   7      444.81      433.08     41.18 o 
  -5   5   7      263.44      293.88     43.46 o 
  -4   5   7      109.45      122.85     37.91 o 
  -3   5   7      604.94      623.32     39.60 o 
  -2   5   7      232.05      193.77     33.62 o 
  -1   5   7      162.16      146.20     34.21 o 
   0   5   7      845.71      799.41     33.10 o 
   1   5   7       89.62      105.00     30.17 o 
   2   5   7      194.77      174.56     34.11 o 
   3   5   7       24.06       26.66     35.80 o 
  -9   6   7      111.45      125.82     63.83 o 
  -8   6   7       68.79       75.58     42.06 o 
  -7   6   7       47.08       52.15     42.54 o 
  -6   6   7       95.07      103.09     45.18 o 
  -5   6   7      191.76      200.28     44.75 o 
  -4   6   7      155.49      143.36     39.89 o 
  -3   6   7      273.19      252.86     40.89 o 
  -2   6   7      201.18      209.29     40.70 o 
  -1   6   7      345.04      353.05     41.77 o 
   0   6   7      628.36      620.81     44.11 o 
   1   6   7       95.43      114.78     37.07 o 
   2   6   7      116.60      129.71     34.07 o 
  -8   7   7      184.92      159.54     49.71 o 
  -7   7   7       43.75       37.83     48.02 o 
  -6   7   7      153.24      181.43     43.00 o 
  -5   7   7      629.62      634.99     44.19 o 
  -4   7   7      127.74      142.31     42.55 o 
  -3   7   7      286.45      304.49     43.20 o 
  -2   7   7      188.51      202.14     36.84 o 
  -1   7   7      175.15      165.57     43.75 o 
   0   7   7      504.50      535.73     46.51 o 
  -7   8   7       79.04       91.69     51.99 o 
  -6   8   7      316.70      352.22     51.39 o 
  -5   8   7      337.36      312.27     45.68 o 
  -4   8   7       77.80      109.84     38.94 o 
  -3   8   7       93.48      118.73     45.06 o 
  -2   8   7       63.29       54.62     45.42 o 
  -2 -10   8      119.46      114.11     22.73 o 
  -1 -10   8       58.33       43.48     23.79 o 
   0 -10   8       23.94       26.65     24.62 o 
   1 -10   8      144.66      155.52     22.23 o 
   2 -10   8      281.48      249.72     22.87 o 
   3 -10   8      239.36      223.52     23.94 o 
   4 -10   8      266.32      235.18     27.93 o 
  -4  -9   8      116.59      113.39     23.96 o 
  -3  -9   8       32.14       38.66     22.40 o 
  -2  -9   8      117.31      119.34     24.07 o 
  -1  -9   8       18.97       12.06     22.14 o 
   0  -9   8      164.12      153.75     22.39 o 
   1  -9   8      449.33      456.49     21.99 o 
   2  -9   8      429.20      437.37     21.07 o 
   3  -9   8      202.13      190.97     21.02 o 
   4  -9   8      111.39      125.95     28.04 o 
   5  -9   8      144.69      134.29     29.56 o 
  -5  -8   8      232.57      238.03     31.09 o 
  -4  -8   8      150.91      153.37     30.42 o 
  -3  -8   8      252.57      232.53     23.91 o 
  -2  -8   8      165.81      144.15     20.81 o 
  -1  -8   8      295.61      302.83     20.67 o 
   0  -8   8     1157.22     1119.99     22.11 o 
   1  -8   8      743.74      751.85     20.62 o 
   2  -8   8      353.82      377.69     22.97 o 
   3  -8   8      187.09      175.98     28.22 o 
   4  -8   8      179.79      178.84     27.17 o 
   5  -8   8      204.47      183.04     28.50 o 
   6  -8   8      275.22      257.48     30.62 o 
  -6  -7   8      183.43      164.27     33.90 o 
  -5  -7   8      134.41      138.47     28.00 o 
  -4  -7   8      123.92      133.49     27.58 o 
  -3  -7   8      635.89      646.80     22.82 o 
  -2  -7   8      304.52      308.36     20.04 o 
  -1  -7   8      594.31      590.03     21.16 o 
   0  -7   8      864.98      828.12     20.86 o 
   1  -7   8      542.83      542.81     19.41 o 
   2  -7   8       34.77       71.52     26.16 o 
   3  -7   8       10.33        9.53     22.88 o 
   4  -7   8       14.69       27.76     27.94 o 
   5  -7   8      254.20      258.60     29.88 o 
   6  -7   8      146.97      164.87     29.79 o 
  -7  -6   8      166.59      152.52     32.67 o 
  -6  -6   8      249.40      239.77     29.74 o 
  -5  -6   8      871.79      827.04     29.64 o 
  -4  -6   8      853.15      819.71     28.14 o 
  -3  -6   8      834.69      825.48     21.25 o 
  -2  -6   8      250.49      262.81     20.23 o 
  -1  -6   8      287.68      275.59     20.25 o 
   0  -6   8      141.27      147.56     19.86 o 
   1  -6   8      177.32      192.59     18.42 o 
   2  -6   8       75.52       88.97     22.18 o 
   3  -6   8      254.90      238.34     23.06 o 
   4  -6   8      296.90      292.41     28.07 o 
   5  -6   8      484.48      468.88     35.73 o 
   6  -6   8      371.24      390.99     27.74 o 
   7  -6   8       79.30      114.97     30.95 o 
  -8  -5   8      249.60      234.04     35.18 o 
  -7  -5   8      112.87      141.40     31.35 o 
  -6  -5   8      308.73      354.84     31.99 o 
  -5  -5   8      771.21      785.24     30.21 o 
  -4  -5   8      652.94      647.85     26.92 o 
  -3  -5   8      347.83      366.35     20.86 o 
  -2  -5   8      541.05      549.86     26.14 o 
  -1  -5   8      159.61      163.18     19.46 o 
   0  -5   8      311.19      307.11     19.88 o 
   1  -5   8      191.70      208.83     22.28 o 
   2  -5   8       14.97       11.43     22.07 o 
   3  -5   8     1044.72     1023.73     26.41 o 
   4  -5   8      805.46      791.73     28.66 o 
   5  -5   8      681.09      720.75     30.02 o 
   6  -5   8      304.58      280.80     27.20 o 
   7  -5   8      214.88      202.86     23.37 o 
  -8  -4   8       90.64      103.00     34.97 o 
  -7  -4   8      160.83      171.52     31.44 o 
  -6  -4   8      131.63      143.03     28.65 o 
  -5  -4   8      664.71      675.75     30.48 o 
  -4  -4   8      193.00      189.22     27.31 o 
  -3  -4   8     1045.12     1051.35     37.16 o 
  -2  -4   8        6.64       18.91     19.96 o 
  -1  -4   8      694.93      711.22     20.56 o 
   0  -4   8      349.98      332.68     18.13 o 
   1  -4   8      972.34      938.05     26.03 o 
   2  -4   8      537.44      519.91     23.31 o 
   3  -4   8     1384.95     1370.22     27.44 o 
   4  -4   8      531.34      545.58     26.30 o 
   5  -4   8      351.99      328.99     25.67 o 
   6  -4   8       81.11       79.88     23.34 o 
   7  -4   8       27.97       41.89     25.45 o 
  -9  -3   8       91.04      102.17     40.50 o 
  -8  -3   8      206.17      241.80     38.16 o 
  -7  -3   8      563.92      564.63     33.89 o 
  -6  -3   8      212.22      223.41     29.85 o 
  -5  -3   8      120.71      126.21     26.89 o 
  -4  -3   8      112.50      110.87     26.84 o 
  -3  -3   8      112.00      101.68     20.77 o 
  -2  -3   8      906.66      915.00     22.53 o 
  -1  -3   8     2511.83     2491.45     24.06 o 
   0  -3   8     1171.06     1131.17     25.68 o 
   1  -3   8     1608.27     1531.58     48.37 o 
   2  -3   8      456.26      420.41     39.37 o 
   3  -3   8      276.82      253.91     40.03 o 
   4  -3   8      317.61      300.78     25.65 o 
   5  -3   8      175.96      183.44     27.54 o 
   6  -3   8      198.95      181.48     31.49 o 
   7  -3   8       82.31       77.37     31.88 o 
  -9  -2   8       25.26       30.75     45.92 o 
  -8  -2   8      326.79      323.86     37.63 o 
  -7  -2   8      663.00      636.82     41.67 o 
  -6  -2   8      200.91      198.78     34.60 o 
  -5  -2   8       61.32       63.69     30.58 o 
  -4  -2   8      337.96      311.63     28.21 o 
  -3  -2   8      181.83      189.96     20.73 o 
  -2  -2   8     1432.30     1385.74     30.48 o 
  -1  -2   8     1224.20     1174.63     33.29 o 
   0  -2   8      382.07      339.09     37.34 o 
   1  -2   8      726.51      685.71     34.38 o 
   2  -2   8      107.63      102.88     26.14 o 
   3  -2   8      242.78      259.22     27.07 o 
   4  -2   8      437.79      399.90     25.00 o 
   5  -2   8       79.55       98.20     27.53 o 
   6  -2   8       83.92       80.86     32.10 o 
 -10  -1   8      150.99      137.82     49.96 o 
  -9  -1   8      158.03      177.30     39.41 o 
  -8  -1   8      249.24      262.35     42.05 o 
  -7  -1   8      494.33      480.93     41.35 o 
  -6  -1   8      247.41      272.63     39.52 o 
  -5  -1   8      857.00      837.23     29.98 o 
  -4  -1   8     1255.71     1224.19     27.14 o 
  -3  -1   8     1072.13     1071.31     20.62 o 
  -2  -1   8      808.20      768.32     21.73 o 
  -1  -1   8      805.75      810.41     21.87 o 
   0  -1   8       50.54       40.82     24.98 o 
   1  -1   8      113.09      133.19     25.99 o 
   2  -1   8       94.20      110.33     26.56 o 
   3  -1   8      655.48      638.89     51.25 o 
   4  -1   8      595.49      546.11     27.67 o 
   5  -1   8      261.71      259.46     29.25 o 
   6  -1   8      465.65      448.06     31.06 o 
 -10   0   8       68.89       74.73     49.04 o 
  -9   0   8      110.33      157.20     39.23 o 
  -8   0   8      199.47      201.59     42.86 o 
  -7   0   8      284.31      261.72     35.31 o 
  -6   0   8      668.45      662.36     40.66 o 
  -5   0   8      618.89      599.88     29.54 o 
  -4   0   8      402.78      349.73     31.91 o 
  -3   0   8      409.12      398.65     22.80 o 
  -2   0   8      398.93      361.38     22.54 o 
  -1   0   8      105.11      100.77     20.76 o 
   0   0   8       23.63       21.14     23.45 o 
   1   0   8      139.04      127.86     26.13 o 
   2   0   8     1990.74     1878.01     65.80 o 
   3   0   8      382.76      391.43     28.85 o 
   4   0   8      778.33      756.45     31.14 o 
   5   0   8      591.55      580.66     30.23 o 
   6   0   8      398.76      398.28     31.74 o 
 -10   1   8       78.38       71.36     49.57 o 
  -9   1   8      109.22      120.59     40.06 o 
  -8   1   8      421.43      447.72     43.62 o 
  -7   1   8      354.50      366.72     41.46 o 
  -6   1   8      353.70      355.22     45.09 o 
  -5   1   8       20.87       29.13     31.43 o 
  -4   1   8      118.88      108.80     22.77 o 
  -3   1   8      185.66      170.48     22.32 o 
  -2   1   8      206.44      188.57     23.26 o 
  -1   1   8      321.40      314.15     27.71 o 
   0   1   8      359.89      331.65     29.04 o 
   1   1   8     1424.03     1317.06     29.93 o 
   2   1   8      933.23      876.98     44.13 o 
   3   1   8      387.94      414.36     30.06 o 
   4   1   8      187.84      199.15     28.64 o 
   5   1   8      117.07      121.08     30.13 o 
 -10   2   8       63.99       48.94     50.41 o 
  -9   2   8       34.71       29.28     52.13 o 
  -8   2   8      297.39      264.43     49.45 o 
  -7   2   8      606.28      581.48     48.14 o 
  -6   2   8      198.12      213.72     37.12 o 
  -5   2   8      476.76      469.73     34.41 o 
  -4   2   8      789.64      781.40     26.79 o 
  -3   2   8     1332.37     1290.56     28.64 o 
  -2   2   8     1198.37     1141.57     27.72 o 
  -1   2   8      509.13      443.18     30.44 o 
   0   2   8     2009.91     1873.34     33.94 o 
   1   2   8      906.36      868.43     31.29 o 
   2   2   8      867.02      879.50     29.90 o 
   3   2   8      105.95      112.92     28.89 o 
   4   2   8       72.28       71.75     31.55 o 
 -10   3   8      155.73      158.86     58.16 o 
  -9   3   8      235.35      265.69     48.51 o 
  -8   3   8       97.47      108.58     50.84 o 
  -7   3   8       17.79       13.53     47.67 o 
  -6   3   8       30.39       29.68     36.11 o 
  -5   3   8      223.32      239.14     28.68 o 
  -4   3   8      598.76      611.14     28.22 o 
  -3   3   8      609.56      569.96     30.33 o 
  -2   3   8      880.28      846.25     27.34 o 
  -1   3   8      562.07      546.78     27.43 o 
   0   3   8      425.13      396.48     29.03 o 
   1   3   8      147.44      203.45     30.57 o 
   2   3   8      131.39      152.73     31.47 o 
   3   3   8        6.86        0.69     29.73 o 
   4   3   8       27.41       41.14     33.02 o 
 -10   4   8      300.89      277.06     58.92 o 
  -9   4   8      351.81      338.04     57.15 o 
  -8   4   8      338.04      317.42     59.48 o 
  -7   4   8      302.80      302.92     41.53 o 
  -6   4   8      297.49      297.08     31.01 o 
  -5   4   8     1205.33     1203.83     38.72 o 
  -4   4   8      813.18      817.21     34.80 o 
  -3   4   8      370.43      343.34     39.19 o 
  -2   4   8      212.78      215.96     31.92 o 
  -1   4   8      219.53      207.86     27.40 o 
   0   4   8       89.15      100.35     33.01 o 
   1   4   8      163.36      162.29     30.71 o 
   2   4   8       53.79       74.40     33.67 o 
   3   4   8       33.88       20.18     31.51 o 
  -9   5   8      206.96      204.51     62.03 o 
  -8   5   8      228.27      247.81     47.73 o 
  -7   5   8      587.49      585.86     45.17 o 
  -6   5   8      294.21      314.25     37.49 o 
  -5   5   8      671.24      691.36     47.34 o 
  -4   5   8      373.51      355.18     41.27 o 
  -3   5   8       68.78       51.59     39.39 o 
  -2   5   8      215.29      216.44     40.72 o 
  -1   5   8      136.08      151.67     35.77 o 
   0   5   8       68.10       81.65     35.67 o 
   1   5   8      208.78      182.68     36.73 o 
   2   5   8       99.48      118.30     37.34 o 
  -8   6   8       77.70       97.13     48.92 o 
  -7   6   8      271.26      242.24     54.05 o 
  -6   6   8      194.65      208.40     47.58 o 
  -5   6   8      375.05      375.73     42.99 o 
  -4   6   8       43.01       31.15     41.49 o 
  -3   6   8       16.94       36.64     41.29 o 
  -2   6   8      206.12      252.19     37.80 o 
  -1   6   8      425.49      392.92     44.18 o 
   0   6   8      172.89      186.41     38.97 o 
  -7   7   8      128.33      153.18     56.78 o 
  -6   7   8      198.92      204.51     50.41 o 
  -5   7   8      304.93      349.51     50.40 o 
  -4   7   8      100.99      124.52     44.28 o 
  -3   7   8      214.80      190.10     38.99 o 
  -2   7   8      296.26      294.54     45.79 o 
  -1   7   8      558.82      539.40     47.91 o 
  -1 -10   9       38.32       34.59     26.00 o 
   0 -10   9       62.30       66.05     24.39 o 
   1 -10   9      291.38      279.57     23.50 o 
   2 -10   9      163.44      146.67     23.51 o 
   3 -10   9       37.46       35.08     26.42 o 
  -3  -9   9      177.71      192.75     23.37 o 
  -2  -9   9       51.41       48.52     23.53 o 
  -1  -9   9      240.29      270.55     24.49 o 
   0  -9   9      253.05      290.13     21.98 o 
   1  -9   9      525.40      518.09     22.71 o 
   2  -9   9      204.48      235.44     23.30 o 
   3  -9   9      241.66      227.78     22.94 o 
   4  -9   9      130.45      143.37     29.24 o 
  -5  -8   9       62.74       85.04     31.33 o 
  -4  -8   9       79.36       85.05     22.69 o 
  -3  -8   9      116.93      127.36     22.85 o 
  -2  -8   9      202.07      231.19     21.43 o 
  -1  -8   9      529.38      521.98     21.56 o 
   0  -8   9      358.05      402.55     23.28 o 
   1  -8   9      244.09      265.45     21.05 o 
   2  -8   9       42.91       51.18     22.14 o 
   3  -8   9      215.15      195.37     27.50 o 
   4  -8   9      453.40      434.57     27.26 o 
   5  -8   9      561.05      554.74     34.67 o 
  -6  -7   9      237.18      263.14     36.03 o 
  -5  -7   9      391.67      363.46     30.16 o 
  -4  -7   9      181.10      218.79     23.77 o 
  -3  -7   9      283.15      309.23     22.90 o 
  -2  -7   9      562.56      575.80     22.00 o 
  -1  -7   9      725.68      703.76     21.21 o 
   0  -7   9      492.64      493.36     20.51 o 
   1  -7   9      445.02      458.50     19.86 o 
   2  -7   9      256.55      270.20     25.90 o 
   3  -7   9      417.60      420.68     26.55 o 
   4  -7   9      382.17      394.71     29.88 o 
   5  -7   9      202.69      213.52     27.16 o 
   6  -7   9       85.21       71.87     49.34 o 
  -7  -6   9      190.57      189.75     36.50 o 
  -6  -6   9      370.57      356.23     31.57 o 
  -5  -6   9      421.45      432.15     31.25 o 
  -4  -6   9      451.01      419.95     29.65 o 
  -3  -6   9      815.59      804.53     23.31 o 
  -2  -6   9       29.54       38.58     20.92 o 
  -1  -6   9      863.19      840.54     22.63 o 
   0  -6   9      482.78      471.42     19.81 o 
   1  -6   9      384.96      358.09     20.79 o 
   2  -6   9      250.67      250.76     23.56 o 
   3  -6   9      591.52      582.94     25.34 o 
   4  -6   9      561.54      554.99     26.03 o 
   5  -6   9      231.02      218.82     28.51 o 
   6  -6   9       82.36      103.18     31.04 o 
  -7  -5   9      350.01      388.18     37.01 o 
  -6  -5   9      497.83      489.29     31.47 o 
  -5  -5   9       68.91       79.15     26.77 o 
  -4  -5   9      281.48      240.62     28.47 o 
  -3  -5   9      116.54      117.51     19.21 o 
  -2  -5   9       20.73       18.64     18.84 o 
  -1  -5   9      467.77      485.71     21.71 o 
   0  -5   9      416.27      423.63     20.59 o 
   1  -5   9      186.27      188.97     28.57 o 
   2  -5   9      742.17      740.70     25.98 o 
   3  -5   9      895.91      889.84     27.28 o 
   4  -5   9      611.32      617.19     27.54 o 
   5  -5   9       60.81       57.74     28.01 o 
   6  -5   9       51.63       45.67     23.84 o 
  -8  -4   9      153.32      151.22     41.83 o 
  -7  -4   9       41.14       35.23     32.05 o 
  -6  -4   9      507.27      494.18     33.34 o 
  -5  -4   9      207.15      187.12     27.77 o 
  -4  -4   9      142.67      123.18     27.58 o 
  -3  -4   9      141.80      163.03     20.71 o 
  -2  -4   9      344.30      346.71     20.26 o 
  -1  -4   9     1473.02     1470.10     22.69 o 
   0  -4   9      603.21      603.77     19.17 o 
   1  -4   9      527.80      551.39     23.51 o 
   2  -4   9      611.89      566.59     24.07 o 
   3  -4   9      901.76      849.19     27.26 o 
   4  -4   9      345.33      345.32     27.21 o 
   5  -4   9      300.12      313.64     22.60 o 
   6  -4   9      151.68      164.99     24.39 o 
  -9  -3   9       49.18       28.20     48.37 o 
  -8  -3   9       55.68       78.36     44.22 o 
  -7  -3   9       79.42       96.76     33.89 o 
  -6  -3   9      358.91      367.26     30.56 o 
  -5  -3   9      236.28      262.23     30.20 o 
  -4  -3   9       68.87       77.18     27.01 o 
  -3  -3   9     1077.25     1083.14     22.80 o 
  -2  -3   9      788.57      776.45     22.32 o 
  -1  -3   9     1836.71     1797.59     33.71 o 
   0  -3   9      845.36      835.51     27.51 o 
   1  -3   9      504.74      501.04     24.91 o 
   2  -3   9      361.25      341.33     34.40 o 
   3  -3   9      475.28      453.06     26.34 o 
   4  -3   9      171.49      182.03     25.31 o 
   5  -3   9      205.53      233.86     31.26 o 
   6  -3   9      200.56      201.12     44.29 o 
  -9  -2   9        8.43       25.43     40.34 o 
  -8  -2   9      233.87      209.65     38.26 o 
  -7  -2   9      271.56      262.63     41.56 o 
  -6  -2   9      273.80      296.20     31.12 o 
  -5  -2   9      138.19      151.71     29.66 o 
  -4  -2   9     1499.65     1522.65     53.04 o 
  -3  -2   9     1345.63     1337.37     24.38 o 
  -2  -2   9     1110.33     1084.83     39.20 o 
  -1  -2   9      962.06      930.30     27.43 o 
   0  -2   9      288.59      307.97     24.33 o 
   1  -2   9      419.18      379.83     26.79 o 
   2  -2   9      765.00      722.85     24.85 o 
   3  -2   9      375.73      364.01     26.57 o 
   4  -2   9      227.75      222.04     28.07 o 
   5  -2   9      170.14      174.93     31.81 o 
  -9  -1   9      116.79      146.05     46.15 o 
  -8  -1   9      788.68      796.46     45.51 o 
  -7  -1   9      681.82      708.75     37.84 o 
  -6  -1   9      519.08      517.86     40.07 o 
  -5  -1   9      971.87      921.25     28.57 o 
  -4  -1   9      823.39      797.51     21.11 o 
  -3  -1   9      735.15      722.31     23.29 o 
  -2  -1   9      401.03      399.94     22.29 o 
  -1  -1   9       11.31       24.34     20.92 o 
   0  -1   9        8.51       31.80     26.01 o 
   1  -1   9      545.60      535.48     27.48 o 
   2  -1   9      245.48      249.78     25.49 o 
   3  -1   9      296.85      267.45     29.16 o 
   4  -1   9      220.15      217.45     28.31 o 
   5  -1   9      335.52      308.76     32.96 o 
  -9   0   9      399.87      448.42     47.22 o 
  -8   0   9      810.35      852.30     45.82 o 
  -7   0   9      389.11      380.43     41.47 o 
  -6   0   9      251.69      244.53     39.39 o 
  -5   0   9      920.49      839.54     28.84 o 
  -4   0   9      208.01      204.97     23.10 o 
  -3   0   9      330.39      332.01     23.16 o 
  -2   0   9      146.08      143.96     21.39 o 
  -1   0   9       37.07       36.91     21.81 o 
   0   0   9      231.65      242.89     24.70 o 
   1   0   9      403.25      387.96     26.05 o 
   2   0   9      300.22      285.01     28.59 o 
   3   0   9      398.97      377.17     28.11 o 
   4   0   9      154.86      191.55     33.04 o 
   5   0   9      163.46      120.09     33.86 o 
 -10   1   9      320.35      337.99     51.93 o 
  -9   1   9      275.99      282.27     47.12 o 
  -8   1   9      602.61      585.39     50.91 o 
  -7   1   9       87.78      103.19     41.37 o 
  -6   1   9      105.65      101.33     33.38 o 
  -5   1   9      152.13      147.87     24.87 o 
  -4   1   9      267.39      279.12     24.26 o 
  -3   1   9      265.35      253.12     24.22 o 
  -2   1   9      211.42      214.15     23.25 o 
  -1   1   9      724.80      715.86     23.99 o 
   0   1   9     1472.01     1410.31     29.70 o 
   1   1   9      766.31      736.55     31.59 o 
   2   1   9      249.39      253.96     29.92 o 
   3   1   9       57.88       48.60     31.47 o 
   4   1   9       21.57       27.40     32.54 o 
  -9   2   9      112.45      121.46     47.31 o 
  -8   2   9        5.60        4.38     44.38 o 
  -7   2   9       66.78       80.07     42.18 o 
  -6   2   9       70.11       68.98     35.85 o 
  -5   2   9      484.63      490.74     27.21 o 
  -4   2   9      468.08      475.21     26.71 o 
  -3   2   9      895.00      873.83     27.02 o 
  -2   2   9      258.20      251.26     25.08 o 
  -1   2   9      462.06      448.25     25.98 o 
   0   2   9      314.47      293.41     30.47 o 
   1   2   9      631.54      606.21     32.73 o 
   2   2   9       58.08       77.99     28.22 o 
   3   2   9       82.72       85.48     30.63 o 
  -9   3   9       99.82      103.14     54.99 o 
  -8   3   9      147.59      158.27     52.09 o 
  -7   3   9      136.09      142.46     44.20 o 
  -6   3   9      230.59      262.11     30.39 o 
  -5   3   9      616.57      645.49     30.78 o 
  -4   3   9      629.36      647.64     30.64 o 
  -3   3   9      548.97      535.94     29.99 o 
  -2   3   9      376.84      362.60     28.64 o 
  -1   3   9      131.34      134.14     27.54 o 
   0   3   9      276.20      263.40     33.02 o 
   1   3   9      270.55      276.33     29.85 o 
   2   3   9      129.82      152.36     30.69 o 
   3   3   9       70.36       85.22     32.15 o 
  -9   4   9      137.86      163.47     64.53 o 
  -8   4   9      165.08      190.14     60.28 o 
  -7   4   9      445.35      453.25     44.35 o 
  -6   4   9      530.10      556.28     34.50 o 
  -5   4   9      690.94      695.31     35.30 o 
  -4   4   9      220.77      217.62     33.92 o 
  -3   4   9      131.36      124.11     34.27 o 
  -2   4   9       29.68       29.93     29.16 o 
  -1   4   9      250.36      254.76     31.32 o 
   0   4   9      125.77      139.24     35.18 o 
   1   4   9      141.40      155.30     32.17 o 
   2   4   9       79.84       75.53     33.44 o 
  -8   5   9      371.62      358.57     50.85 o 
  -7   5   9      362.09      359.82     40.47 o 
  -6   5   9      250.35      268.17     48.90 o 
  -5   5   9      288.02      297.56     48.08 o 
  -4   5   9       43.71       45.85     42.02 o 
  -3   5   9      104.00      123.97     41.76 o 
  -2   5   9       80.89       87.31     42.55 o 
  -1   5   9      124.62      114.78     43.15 o 
   0   5   9      228.63      264.16     35.47 o 
  -7   6   9       70.17       39.27     50.83 o 
  -6   6   9       64.91       53.34     49.97 o 
  -5   6   9       21.26       34.78     49.24 o 
  -4   6   9        3.37       11.01     43.68 o 
  -3   6   9       78.77       83.98     44.38 o 
  -2   6   9      312.50      305.35     40.26 o 
  -1   6   9      155.46      172.40     39.94 o 
  -3  -9  10      116.49      125.53     24.07 o 
  -2  -9  10       37.51       62.37     23.25 o 
  -1  -9  10      167.18      164.53     25.31 o 
   0  -9  10      113.26      118.75     21.98 o 
   1  -9  10       76.23       67.84     24.01 o 
   2  -9  10       33.47       25.78     23.01 o 
   3  -9  10      186.93      183.74     25.31 o 
  -4  -8  10       71.40       81.34     24.61 o 
  -3  -8  10       94.93      124.29     23.87 o 
  -2  -8  10      139.99      148.83     21.86 o 
  -1  -8  10      158.97      162.98     21.40 o 
   0  -8  10      161.98      178.70     20.52 o 
   1  -8  10      232.41      222.04     23.91 o 
   2  -8  10      215.32      234.75     22.41 o 
   3  -8  10      258.38      262.07     31.39 o 
   4  -8  10      465.13      472.98     30.78 o 
  -5  -7  10      259.85      260.89     23.99 o 
  -4  -7  10      120.97      130.47     25.11 o 
  -3  -7  10      209.87      193.08     22.72 o 
  -2  -7  10      662.09      679.66     21.90 o 
  -1  -7  10      812.18      792.21     21.95 o 
   0  -7  10      671.77      665.21     22.51 o 
   1  -7  10      341.10      337.05     22.31 o 
   2  -7  10      369.39      388.35     27.53 o 
   3  -7  10      599.68      574.62     28.50 o 
   4  -7  10      170.08      184.19     29.04 o 
  -6  -6  10      158.40      168.60     30.87 o 
  -5  -6  10      165.08      156.09     31.50 o 
  -4  -6  10       40.99       61.94     23.95 o 
  -3  -6  10      363.47      396.20     22.68 o 
  -2  -6  10      570.59      595.34     22.00 o 
  -1  -6  10      303.30      322.33     20.35 o 
   0  -6  10       90.12       86.34     19.00 o 
   1  -6  10      105.61      105.43     19.30 o 
   2  -6  10      226.81      261.42     28.33 o 
   3  -6  10      162.50      192.03     37.46 o 
   4  -6  10       45.11       19.37     28.51 o 
   5  -6  10        2.55       38.71     32.73 o 
  -7  -5  10      229.86      251.53     38.21 o 
  -6  -5  10      261.94      256.46     30.80 o 
  -5  -5  10      163.19      161.02     29.07 o 
  -4  -5  10      167.47      151.71     21.55 o 
  -3  -5  10      723.36      710.56     23.14 o 
  -2  -5  10      286.57      294.82     19.91 o 
  -1  -5  10      412.74      420.54     22.04 o 
   0  -5  10      119.97      131.84     20.47 o 
   1  -5  10      233.63      247.00     27.09 o 
   2  -5  10      173.15      176.93     26.01 o 
   3  -5  10      180.47      182.25     27.11 o 
   4  -5  10      123.00      148.85     28.36 o 
   5  -5  10       76.62       65.07     30.15 o 
  -8  -4  10      135.72      133.12     41.27 o 
  -7  -4  10      514.30      519.49     35.18 o 
  -6  -4  10      308.40      307.07     30.71 o 
  -5  -4  10      116.69      113.59     28.31 o 
  -4  -4  10      354.92      376.86     21.79 o 
  -3  -4  10      487.39      472.92     21.74 o 
  -2  -4  10       49.30       58.59     20.05 o 
  -1  -4  10      305.12      286.98     20.69 o 
   0  -4  10      357.67      328.44     22.06 o 
   1  -4  10      202.56      218.20     27.07 o 
   2  -4  10      324.08      320.98     24.63 o 
   3  -4  10      565.92      535.22     30.03 o 
   4  -4  10      305.16      318.72     23.69 o 
   5  -4  10      194.08      209.37     25.51 o 
  -8  -3  10      124.79      116.53     46.14 o 
  -7  -3  10      435.90      445.16     38.87 o 
  -6  -3  10      135.37      144.23     30.71 o 
  -5  -3  10      513.80      526.41     31.95 o 
  -4  -3  10      343.24      352.65     20.70 o 
  -3  -3  10      451.79      427.64     20.80 o 
  -2  -3  10      190.53      187.99     20.06 o 
  -1  -3  10      672.93      644.82     21.47 o 
   0  -3  10      506.66      524.62     25.31 o 
   1  -3  10      261.37      291.64     25.24 o 
   2  -3  10      578.15      590.28     26.87 o 
   3  -3  10      837.63      848.78     28.41 o 
   4  -3  10      219.28      236.58     28.78 o 
   5  -3  10      194.54      195.87     30.86 o 
  -9  -2  10      134.47      126.44     41.50 o 
  -8  -2  10      180.60      169.73     39.53 o 
  -7  -2  10       91.71      142.99     42.38 o 
  -6  -2  10      177.72      185.13     30.41 o 
  -5  -2  10      424.63      427.57     26.92 o 
  -4  -2  10      501.95      483.56     20.53 o 
  -3  -2  10      696.97      672.79     20.08 o 
  -2  -2  10      468.45      472.27     18.46 o 
  -1  -2  10      703.81      700.86     22.62 o 
   0  -2  10      475.20      474.09     25.47 o 
   1  -2  10      722.91      723.87     30.43 o 
   2  -2  10      732.68      741.58     26.05 o 
   3  -2  10      193.98      207.60     29.97 o 
   4  -2  10       79.31       92.09     27.46 o 
   5  -2  10      115.24      141.48     43.91 o 
  -9  -1  10      413.78      333.67     48.30 o 
  -8  -1  10      474.48      482.90     45.94 o 
  -7  -1  10      223.37      242.68     42.38 o 
  -6  -1  10      170.47      177.02     31.42 o 
  -5  -1  10      350.10      317.26     21.86 o 
  -4  -1  10      606.18      606.93     21.18 o 
  -3  -1  10      742.57      760.09     23.49 o 
  -2  -1  10      534.96      529.13     23.12 o 
  -1  -1  10      883.69      894.26     23.11 o 
   0  -1  10      226.44      227.36     26.99 o 
   1  -1  10      738.59      693.74     27.22 o 
   2  -1  10      184.90      205.23     27.40 o 
   3  -1  10       59.37       46.92     27.99 o 
   4  -1  10      138.36      143.41     30.21 o 
  -9   0  10      424.76      453.53     48.80 o 
  -8   0  10      455.75      456.19     46.37 o 
  -7   0  10      180.96      227.79     42.49 o 
  -6   0  10      129.02      113.80     30.71 o 
  -5   0  10      590.36      584.52     23.39 o 
  -4   0  10      482.94      501.90     24.88 o 
  -3   0  10      348.62      362.53     23.06 o 
  -2   0  10       14.60       26.06     21.39 o 
  -1   0  10      281.48      263.08     22.99 o 
   0   0  10      351.66      326.96     28.12 o 
   1   0  10      336.94      346.40     27.00 o 
   2   0  10      148.10      158.71     30.48 o 
   3   0  10      101.51      106.69     29.55 o 
   4   0  10      194.27      237.29     31.58 o 
  -9   1  10      166.49      149.72     48.81 o 
  -8   1  10       83.31       83.74     44.76 o 
  -7   1  10       39.21       75.64     42.98 o 
  -6   1  10      319.88      338.63     26.00 o 
  -5   1  10      531.60      562.13     25.99 o 
  -4   1  10      174.65      181.80     24.80 o 
  -3   1  10      188.65      214.90     23.97 o 
  -2   1  10      346.02      341.28     24.19 o 
  -1   1  10      622.65      614.91     23.78 o 
   0   1  10      241.65      264.15     30.67 o 
   1   1  10      338.33      345.85     29.75 o 
   2   1  10       91.27       86.25     30.34 o 
   3   1  10      142.89      143.84     31.96 o 
  -9   2  10       82.94       73.02     54.93 o 
  -8   2  10      166.13      174.96     46.57 o 
  -7   2  10       13.12       41.45     48.90 o 
  -6   2  10      386.22      398.58     29.59 o 
  -5   2  10      431.10      446.57     29.23 o 
  -4   2  10      148.64      149.38     27.10 o 
  -3   2  10      114.93      103.81     25.56 o 
  -2   2  10      172.99      173.49     26.14 o 
  -1   2  10      204.34      212.59     25.71 o 
   0   2  10      458.95      457.68     32.81 o 
   1   2  10      142.67      143.37     33.34 o 
   2   2  10      296.64      281.66     31.91 o 
  -9   3  10       90.83       81.62     57.81 o 
  -8   3  10      151.94      197.86     54.02 o 
  -7   3  10      298.21      334.32     33.83 o 
  -6   3  10      380.11      416.28     33.21 o 
  -5   3  10      306.01      323.02     30.45 o 
  -4   3  10      327.40      291.61     30.85 o 
  -3   3  10      278.31      271.79     29.63 o 
  -2   3  10      154.42      161.36     29.20 o 
  -1   3  10      557.40      589.55     30.60 o 
   0   3  10      411.46      399.54     32.91 o 
   1   3  10      147.61      146.48     34.52 o 
  -8   4  10      240.60      237.82     68.50 o 
  -7   4  10      418.00      439.80     36.70 o 
  -6   4  10      227.47      251.47     35.81 o 
  -5   4  10       95.50      114.60     35.68 o 
  -4   4  10      200.57      201.33     38.03 o 
  -3   4  10       77.14       98.50     35.57 o 
  -2   4  10      462.34      500.78     35.34 o 
  -1   4  10      285.64      299.07     30.35 o 
   0   4  10      300.84      254.27     34.65 o 
  -7   5  10      130.67      137.59     43.82 o 
  -6   5  10      117.22      122.81     51.20 o 
  -5   5  10      156.27      174.58     50.47 o 
  -4   5  10      237.71      237.35     45.09 o 
  -3   5  10      197.02      176.67     45.14 o 
  -2   5  10      171.02      158.43     45.97 o 
  -1   5  10       72.49       86.10     46.35 o 
  -1  -9  11       44.27       20.67     24.91 o 
   0  -9  11       45.38       73.82     25.00 o 
  -3  -8  11       42.50       47.34     24.68 o 
  -2  -8  11       87.23       89.02     23.93 o 
  -1  -8  11      320.88      305.16     24.00 o 
   0  -8  11      323.03      319.42     24.17 o 
   1  -8  11      406.82      405.58     23.24 o 
   2  -8  11      539.97      539.22     23.37 o 
  -5  -7  11        8.16       31.65     27.34 o 
  -4  -7  11      182.42      157.40     22.92 o 
  -3  -7  11      136.58      146.55     23.49 o 
  -2  -7  11      615.53      616.52     28.56 o 
  -1  -7  11      517.28      532.65     23.39 o 
   0  -7  11      333.19      322.84     23.00 o 
   1  -7  11      304.23      318.74     21.40 o 
   2  -7  11      199.53      197.40     28.41 o 
   3  -7  11      200.98      195.27     29.97 o 
  -6  -6  11      201.93      205.35     33.35 o 
  -5  -6  11      216.02      218.08     23.89 o 
  -4  -6  11      239.40      296.27     23.83 o 
  -3  -6  11      877.78      921.70     24.79 o 
  -2  -6  11      643.82      702.53     22.38 o 
  -1  -6  11      126.33      136.33     22.10 o 
   0  -6  11       14.84       36.10     20.97 o 
   1  -6  11       92.21      104.71     21.65 o 
   2  -6  11      132.68      149.19     29.87 o 
   3  -6  11      315.19      313.40     29.17 o 
   4  -6  11       25.10       46.23     30.28 o 
  -6  -5  11      268.51      273.76     32.79 o 
  -5  -5  11      183.56      208.19     24.53 o 
  -4  -5  11      378.78      381.91     22.61 o 
  -3  -5  11      484.75      508.28     24.48 o 
  -2  -5  11      179.17      185.44     21.64 o 
  -1  -5  11       89.32      104.67     21.46 o 
   0  -5  11       59.82       55.21     20.84 o 
   1  -5  11      120.90      139.55     26.64 o 
   2  -5  11      348.02      360.29     26.38 o 
   3  -5  11       94.61      128.01     28.53 o 
   4  -5  11      293.60      298.93     33.48 o 
  -7  -4  11      347.37      342.06     35.94 o 
  -6  -4  11      154.72      168.23     34.55 o 
  -5  -4  11      260.49      265.82     24.08 o 
  -4  -4  11      253.69      262.47     23.97 o 
  -3  -4  11      152.50      167.75     21.98 o 
  -2  -4  11       44.37       55.13     19.98 o 
  -1  -4  11       78.49       77.98     22.50 o 
   0  -4  11      193.52      212.62     19.90 o 
   1  -4  11      670.39      653.17     27.86 o 
   2  -4  11      362.52      381.03     33.63 o 
   3  -4  11      343.34      367.32     25.34 o 
   4  -4  11      187.33      174.51     24.25 o 
  -8  -3  11      288.81      248.37     48.67 o 
  -7  -3  11      137.15      165.92     34.22 o 
  -6  -3  11       16.52       46.37     30.43 o 
  -5  -3  11      248.22      258.43     23.46 o 
  -4  -3  11       19.28       39.32     20.85 o 
  -3  -3  11       75.22       81.99     21.56 o 
  -2  -3  11        2.67        9.20     22.11 o 
  -1  -3  11      349.62      374.16     21.82 o 
   0  -3  11      491.94      515.45     18.93 o 
   1  -3  11      460.48      488.17     22.84 o 
   2  -3  11      529.12      529.44     28.51 o 
   3  -3  11      257.38      265.26     31.37 o 
   4  -3  11      233.82      229.36     40.14 o 
  -8  -2  11       26.35        4.99     46.08 o 
  -7  -2  11       91.49       53.67     43.95 o 
  -6  -2  11      158.86      157.00     28.48 o 
  -5  -2  11      185.01      203.75     22.52 o 
  -4  -2  11      371.44      394.22     21.48 o 
  -3  -2  11      519.10      543.46     20.20 o 
  -2  -2  11      516.57      542.05     21.04 o 
  -1  -2  11      901.92      910.63     24.36 o 
   0  -2  11      113.81      132.99     27.94 o 
   1  -2  11      327.60      333.80     27.15 o 
   2  -2  11      366.49      321.97     28.69 o 
   3  -2  11       93.28       90.19     29.97 o 
  -8  -1  11       19.06       19.28     45.95 o 
  -7  -1  11       59.71       87.71     43.53 o 
  -6  -1  11      112.11      116.63     24.74 o 
  -5  -1  11      637.19      659.68     24.20 o 
  -4  -1  11      461.45      496.89     21.46 o 
  -3  -1  11      457.71      446.39     24.00 o 
  -2  -1  11      619.41      619.05     25.13 o 
  -1  -1  11     1040.55     1031.27     24.76 o 
   0  -1  11      172.68      182.59     29.43 o 
   1  -1  11      479.24      474.18     28.35 o 
   2  -1  11       72.95       89.45     31.06 o 
   3  -1  11       25.40       45.55     30.63 o 
  -8   0  11       20.00       16.82     46.72 o 
  -7   0  11      120.82      121.66     44.61 o 
  -6   0  11      416.59      442.79     26.15 o 
  -5   0  11      467.93      499.33     23.72 o 
  -4   0  11      104.64      125.56     23.68 o 
  -3   0  11       56.36       53.92     24.12 o 
  -2   0  11       24.25       18.31     22.61 o 
  -1   0  11      226.90      209.00     23.57 o 
   0   0  11       43.66       37.67     31.03 o 
   1   0  11      122.05      117.64     32.69 o 
   2   0  11      150.13      142.96     32.52 o 
  -8   1  11      268.15      266.94     48.37 o 
  -7   1  11      293.33      320.59     35.14 o 
  -6   1  11      389.55      403.61     26.25 o 
  -5   1  11      237.09      256.66     27.51 o 
  -4   1  11       70.67       67.88     25.93 o 
  -3   1  11       35.66       29.46     26.78 o 
  -2   1  11      136.07      134.28     25.52 o 
  -1   1  11      442.73      439.52     26.66 o 
   0   1  11      198.55      219.83     32.73 o 
   1   1  11      328.19      340.34     31.51 o 
   2   1  11      223.63      227.32     34.83 o 
  -8   2  11      140.98      148.35     54.85 o 
  -7   2  11      146.29      158.17     30.15 o 
  -6   2  11      165.50      176.38     31.18 o 
  -5   2  11      120.91      124.20     29.95 o 
  -4   2  11        8.84       21.05     28.37 o 
  -3   2  11      103.20      113.93     27.50 o 
  -2   2  11      228.24      241.88     28.12 o 
  -1   2  11      421.78      407.46     27.97 o 
   0   2  11      161.07      180.35     34.54 o 
   1   2  11      173.07      183.93     32.60 o 
  -8   3  11      125.22      139.86     42.56 o 
  -7   3  11       34.09       50.66     34.46 o 
  -6   3  11      184.87      174.87     33.55 o 
  -5   3  11       59.08       57.45     31.56 o 
  -4   3  11       51.48       59.40     32.38 o 
  -3   3  11      466.54      460.14     32.02 o 
  -2   3  11      683.92      681.35     32.56 o 
  -1   3  11      451.99      464.12     32.22 o 
   0   3  11      222.41      231.59     29.39 o 
  -7   4  11      146.12      149.17     39.59 o 
  -6   4  11      262.47      256.60     39.88 o 
  -5   4  11      291.59      318.91     40.03 o 
  -4   4  11      373.29      367.70     39.02 o 
  -3   4  11      510.31      561.61     39.14 o 
  -2   4  11      214.53      213.97     36.77 o 
  -1  -8  12      208.83      237.00     40.33 o 
  -3  -7  12      146.42      158.14     24.82 o 
  -2  -7  12      246.57      280.64     23.35 o 
  -1  -7  12      197.89      202.72     24.32 o 
   0  -7  12      110.44      118.25     24.15 o 
   1  -7  12      176.12      177.94     22.77 o 
  -5  -6  12      252.29      247.37     26.41 o 
  -4  -6  12      300.21      303.32     26.76 o 
  -3  -6  12      253.50      261.89     23.61 o 
  -2  -6  12      162.65      177.38     24.98 o 
  -1  -6  12      183.24      188.36     23.69 o 
   0  -6  12      157.19      159.30     22.90 o 
   1  -6  12      416.42      407.33     24.76 o 
   2  -6  12      218.92      233.82     28.12 o 
  -6  -5  12      152.52      158.57     27.19 o 
  -5  -5  12      243.25      243.99     25.64 o 
  -4  -5  12      163.23      186.27     23.19 o 
  -3  -5  12      317.92      301.31     23.52 o 
  -2  -5  12      169.32      166.10     22.97 o 
  -1  -5  12       96.86       83.23     24.37 o 
   0  -5  12      232.32      234.38     23.31 o 
   1  -5  12      501.98      510.85     24.72 o 
   2  -5  12      258.62      248.63     29.58 o 
  -6  -4  12       52.14       62.97     26.63 o 
  -5  -4  12       47.67       45.30     26.33 o 
  -4  -4  12      321.42      305.83     24.27 o 
  -3  -4  12      298.24      336.95     23.73 o 
  -2  -4  12       93.99       96.17     21.38 o 
  -1  -4  12      172.32      191.57     22.85 o 
   0  -4  12      582.72      546.11     24.22 o 
   1  -4  12      225.66      262.44     21.80 o 
   2  -4  12       88.91       89.50     24.33 o 
  -7  -3  12       31.43       30.67     34.84 o 
  -6  -3  12        3.89       18.04     25.24 o 
  -5  -3  12      170.16      187.24     22.52 o 
  -4  -3  12      142.29      150.57     21.09 o 
  -3  -3  12      234.09      267.52     22.10 o 
  -2  -3  12      151.48      185.50     19.11 o 
  -1  -3  12      532.89      555.63     20.66 o 
   0  -3  12      543.95      563.95     21.77 o 
   1  -3  12      215.73      230.65     22.91 o 
   2  -3  12       71.69       93.86     24.56 o 
  -7  -2  12       44.15       57.24     32.05 o 
  -6  -2  12      237.49      240.93     25.63 o 
  -5  -2  12      654.93      667.99     23.34 o 
  -4  -2  12      452.87      470.96     22.45 o 
  -3  -2  12      390.20      392.64     20.17 o 
  -2  -2  12     1130.01     1131.37     22.31 o 
  -1  -2  12      408.75      445.67     24.72 o 
   0  -2  12      356.03      341.70     23.68 o 
   1  -2  12      287.00      273.35     31.39 o 
   2  -2  12      302.92      300.01     30.69 o 
  -7  -1  12      304.59      323.69     32.56 o 
  -6  -1  12      465.16      470.72     26.28 o 
  -5  -1  12      636.75      670.43     25.51 o 
  -4  -1  12      302.10      327.46     22.95 o 
  -3  -1  12      267.55      283.07     21.51 o 
  -2  -1  12      354.95      369.49     24.77 o 
  -1  -1  12      117.90      128.94     24.51 o 
   0  -1  12      102.22      118.35     25.18 o 
   1  -1  12      346.69      327.46     34.08 o 
   2  -1  12       81.71       71.32     31.43 o 
  -7   0  12      590.97      596.84     33.88 o 
  -6   0  12      566.95      604.43     26.36 o 
  -5   0  12      395.34      416.24     24.81 o 
  -4   0  12       73.32      100.21     25.26 o 
  -3   0  12      164.14      146.94     27.29 o 
  -2   0  12      371.01      394.57     25.98 o 
  -1   0  12      274.87      285.05     26.49 o 
   0   0  12       71.69       60.37     25.25 o 
   1   0  12      186.53      196.61     33.71 o 
  -7   1  12      313.52      280.00     31.04 o 
  -6   1  12      123.93      121.27     26.59 o 
  -5   1  12       56.53       71.46     29.12 o 
  -4   1  12        7.93       12.29     27.57 o 
  -3   1  12      183.43      194.48     27.80 o 
  -2   1  12      492.73      493.91     28.39 o 
  -1   1  12      266.28      278.80     28.34 o 
   0   1  12       29.39       33.88     29.01 o 
  -7   2  12      224.51      219.72     32.36 o 
  -6   2  12       61.14       72.77     32.33 o 
  -5   2  12       10.71       21.86     30.96 o 
  -4   2  12       47.87       59.33     30.47 o 
  -3   2  12      257.84      243.84     29.95 o 
  -2   2  12      497.42      485.59     30.85 o 
  -1   2  12      119.62      144.11     30.46 o 
  -5   3  12      112.73      122.08     35.22 o 
  -4   3  12      244.66      259.17     35.75 o 
  -3   3  12      474.79      465.54     34.08 o 
  -2  -6  13      253.05      262.50     25.41 o 
  -1  -6  13      387.91      391.32     24.61 o 
  -4  -5  13      421.36      405.02     27.99 o 
  -3  -5  13      115.41      142.32     25.42 o 
  -2  -5  13      250.73      247.82     23.58 o 
  -1  -5  13      251.28      255.81     26.59 o 
   0  -5  13      218.27      196.57     26.59 o 
  -5  -4  13      397.55      382.86     25.83 o 
  -4  -4  13      430.75      454.60     24.82 o 
  -3  -4  13       73.11      103.66     25.35 o 
  -2  -4  13      101.40       99.82     23.58 o 
  -1  -4  13       48.64       48.00     22.04 o 
   0  -4  13       58.46       61.17     20.82 o 
  -5  -3  13      134.86      169.75     22.83 o 
  -4  -3  13      133.84      144.81     21.92 o 
  -3  -3  13      189.10      207.64     23.22 o 
  -2  -3  13      302.88      319.50     20.85 o 
  -1  -3  13      225.01      221.63     21.54 o 
   0  -3  13      142.92      138.35     21.18 o 
  -6  -2  13      207.78      217.40     27.29 o 
  -5  -2  13       42.84       45.22     24.70 o 
  -4  -2  13       72.88      100.78     23.20 o 
  -3  -2  13       67.33       79.40     22.42 o 
  -2  -2  13       30.31       53.73     23.07 o 
  -1  -2  13      419.63      394.18     22.97 o 
   0  -2  13      226.63      229.17     27.05 o 
  -6  -1  13      162.66      177.29     27.34 o 
  -5  -1  13      117.78      106.38     24.80 o 
  -4  -1  13       81.32      100.86     23.53 o 
  -3  -1  13      171.79      193.54     22.96 o 
  -2  -1  13      239.57      239.97     27.16 o 
  -1  -1  13      334.84      335.53     25.68 o 
   0  -1  13      181.15      225.59     48.34 o 
  -6   0  13      122.26      116.99     44.17 o 
  -5   0  13      134.33      128.34     26.00 o 
  -4   0  13      126.19      151.28     29.40 o 
  -3   0  13      630.65      617.88     29.22 o 
  -2   0  13      238.66      260.82     28.71 o 
  -1   0  13      241.45      231.69     28.54 o 
  -5   1  13       65.99       81.28     30.54 o 
  -4   1  13      107.91      111.34     30.05 o 
  -3   1  13      459.68      433.41     32.84 o 
                                                 
